# Supplementary material for: Identifying Candidate Genes for Hypoxia Adaptation of Tibet Chicken Embryos by Selection Signature Analyses and RNA Sequencing
Source: Genes (Basel). 2020 Jul 20;11(7):823. doi: 10.3390/genes11070823 (PMC7397227; doi:10.3390/genes11070823)
Supplement: Supplementary file 1 [file genes-11-00823-s001.zip]

Archive with 9 entries (8 files):
- Supplementary_files/
- Supplementary_files/Table S1.xlsx
- Supplementary_files/Table S2.xlsx
- Supplementary_files/Table S3.xlsx
- Supplementary_files/Table S4.xlsx
- Supplementary_files/Table S5.xlsx
- Supplementary_files/Table S6.xlsx
- Supplementary_files/Table S7.xlsx
- Supplementary_files/Table S8.xlsx
