# Supplementary material for: Identifying Candidate Genes for Hypoxia Adaptation of Tibet Chicken Embryos by Selection Signature Analyses and RNA Sequencing
Source: Genes (Basel). 2020 Jul 20;11(7):823. doi: 10.3390/genes11070823 (PMC7397227; doi:10.3390/genes11070823)
Supplement: Supplementary file 1 [file genes-11-00823-s001.zip › Supplementary_files/Table S1.xlsx]

## Sheet: Sheet1
Candidate genes identified by XPEHH test
Gene_id	Gene_name	Gene_biotype
ENSGALG00000008353	MAGI2	protein_coding
ENSGALG00000008526	BRD1	protein_coding
ENSGALG00000008547	ZBED4	protein_coding
ENSGALG00000008539	ALG12	protein_coding
ENSGALG00000008551	CRELD2	protein_coding
ENSGALG00000009544	ZCRB1	protein_coding
ENSGALG00000009547	PPHLN1	protein_coding
ENSGALG00000009556	PRICKLE1	protein_coding
ENSGALG00000009755	LRIG3	protein_coding
ENSGALG00000009759	SLC16A7	protein_coding
ENSGALG00000010975	TMTC2	protein_coding
ENSGALG00000011002	LRRIQ1	protein_coding
ENSGALG00000027213	ALX1	protein_coding
ENSGALG00000012518	CSF2RB	protein_coding
ENSGALG00000012520	NCF4	protein_coding
ENSGALG00000012522	PVALB	protein_coding
ENSGALG00000012523	IFT27	protein_coding
ENSGALG00000027830	CACNG2	protein_coding
ENSGALG00000012529	EIF3D	protein_coding
ENSGALG00000012530	FOXRED2	protein_coding
ENSGALG00000025194	MIR1742	miRNA
ENSGALG00000012532	TXN2	protein_coding
ENSGALG00000012635	BTBD11	protein_coding
ENSGALG00000012638	CRY1	protein_coding
ENSGALG00000017291	FAR2	protein_coding
ENSGALG00000017290	RAD51AP1	protein_coding
ENSGALG00000017289	C12orf4	protein_coding
ENSGALG00000014695	CLCN1	protein_coding
ENSGALG00000014698	CASP2	protein_coding
ENSGALG00000014701	RAP1GAP	protein_coding
ENSGALG00000014708	GSTK1	protein_coding
ENSGALG00000015087	LSAMP	protein_coding
ENSGALG00000015127	GRAMD1C	protein_coding
ENSGALG00000027337	CLDND1	protein_coding
ENSGALG00000015133	GPR15	protein_coding
ENSGALG00000015134	APOV1	protein_coding
ENSGALG00000015136	ILDR1	protein_coding
ENSGALG00000019232	CFAP44	protein_coding
ENSGALG00000015152	BOC	protein_coding
ENSGALG00000015355	CD47	protein_coding
ENSGALG00000015356	IFT57	protein_coding
ENSGALG00000022871	HHLA2	protein_coding
ENSGALG00000015358	MYH15	protein_coding
ENSGALG00000015360	KIAA1524	protein_coding
ENSGALG00000028448	SH2D1B	protein_coding
ENSGALG00000015506	GBE1	protein_coding
ENSGALG00000018245	MIR155	miRNA
ENSGALG00000015742	MRPL39	protein_coding
ENSGALG00000015746	JAM2	protein_coding
ENSGALG00000015751	ATP5J	protein_coding
ENSGALG00000015763	GABPA	protein_coding
ENSGALG00000015770	APP	protein_coding
ENSGALG00000016139	BACE2	protein_coding
ENSGALG00000016245	BCOR	protein_coding
ENSGALG00000027310	gga-mir-6672	miRNA
ENSGALG00000016281	DMD	protein_coding
ENSGALG00000016284	TAB3	protein_coding
ENSGALG00000016285	GK	protein_coding
ENSGALG00000016286	CXorf21	protein_coding
ENSGALG00000016287	NR0B1	protein_coding
ENSGALG00000016288	IL1RAPL1	protein_coding
ENSGALG00000016406	RPS6KA3	protein_coding
ENSGALG00000016410	EIF1AY	protein_coding
ENSGALG00000016511	ADGRG2	protein_coding
ENSGALG00000016518	PHKA2	protein_coding
ENSGALG00000016522	PPEF1	protein_coding
ENSGALG00000016523	RS1	protein_coding
ENSGALG00000016529	CDKL5	protein_coding
ENSGALG00000016546	RBBP7	protein_coding
ENSGALG00000016547	TXLNG	protein_coding
ENSGALG00000016548	SYAP1	protein_coding
ENSGALG00000016549	CTPS2	protein_coding
ENSGALG00000016611	WWC3	protein_coding
ENSGALG00000016614	SHROOM2	protein_coding
ENSGALG00000016681	DHRSX	protein_coding
ENSGALG00000016702	PPP2R3B	protein_coding
ENSGALG00000016716	STAG3	protein_coding
ENSGALG00000016717	GTPBP6	protein_coding
ENSGALG00000016721	PLCXD1	protein_coding
ENSGALG00000016739	HERC2	protein_coding
ENSGALG00000016740	OCA2	protein_coding
ENSGALG00000016780	RFX8	protein_coding
ENSGALG00000016781	MAP4K4	protein_coding
ENSGALG00000025365	MIR1656	miRNA
ENSGALG00000016785	IL1RL1	protein_coding
ENSGALG00000016786	IL18R1	protein_coding
ENSGALG00000016788	IL18RAP	protein_coding
ENSGALG00000016790	SLC9A4	protein_coding
ENSGALG00000016791	SLC9A2	protein_coding
ENSGALG00000016792	MFSD9	protein_coding
ENSGALG00000028951	TMEM182	protein_coding
ENSGALG00000016810	SH3RF3	protein_coding
ENSGALG00000025297	MIR1700	miRNA
ENSGALG00000016811	SEPT10	protein_coding
ENSGALG00000016828	GRTP1	protein_coding
ENSGALG00000016829	LAMP1	protein_coding
ENSGALG00000016830	CUL4A	protein_coding
ENSGALG00000016831	PCID2	protein_coding
ENSGALG00000016832	PROZ	protein_coding
ENSGALG00000026677	F10	protein_coding
ENSGALG00000016833	F7	protein_coding
ENSGALG00000016834	MCF2L	protein_coding
ENSGALG00000022758	GGACT	protein_coding
ENSGALG00000016872	PCCA	protein_coding
ENSGALG00000016897	GPR180	protein_coding
ENSGALG00000016898	TGDS	protein_coding
ENSGALG00000016899	DCT	protein_coding
ENSGALG00000016900	GPC6	protein_coding
ENSGALG00000016902	GPC5	protein_coding
ENSGALG00000018248	MIR92A1	miRNA
ENSGALG00000018249	MIR19B1	miRNA
ENSGALG00000018250	MIR20A	miRNA
ENSGALG00000018251	MIR19A	miRNA
ENSGALG00000018252	MIR18A	miRNA
ENSGALG00000018253	MIR17	miRNA
ENSGALG00000016905	SLITRK1	protein_coding
ENSGALG00000016909	NDFIP2	protein_coding
ENSGALG00000016910	RBM26	protein_coding
ENSGALG00000016927	KLF5	protein_coding
ENSGALG00000016929	PIBF1	protein_coding
ENSGALG00000016933	DACH1	protein_coding
ENSGALG00000025547	MIR1743	miRNA
ENSGALG00000016934	PCDH20	protein_coding
ENSGALG00000016941	PCDH17	protein_coding
ENSGALG00000016959	DGKH	protein_coding
ENSGALG00000022739	AKAP11	protein_coding
ENSGALG00000017000	RCBTB2	protein_coding
ENSGALG00000017001	CYSLTR2	protein_coding
ENSGALG00000017002	FNDC3A	protein_coding
ENSGALG00000017031	TPTE2	protein_coding
ENSGALG00000017032	SLC25A15	protein_coding
ENSGALG00000017033	MRPS31	protein_coding
ENSGALG00000017034	FOXO1	protein_coding
ENSGALG00000017041	FREM2	protein_coding
ENSGALG00000017042	UFM1	protein_coding
ENSGALG00000017044	TRPC4	protein_coding
ENSGALG00000017046	POSTN	protein_coding
ENSGALG00000017064	RFC3	protein_coding
ENSGALG00000017129	SAP18	protein_coding
ENSGALG00000017130	LATS2	protein_coding
ENSGALG00000017132	XPO4	protein_coding
ENSGALG00000017133	EEF1AKMT1	protein_coding
ENSGALG00000017134	IFT88	protein_coding
ENSGALG00000017135	CRYL1	protein_coding
ENSGALG00000017142	PSPC1	protein_coding
ENSGALG00000028818	gga-mir-6641	miRNA
ENSGALG00000017145	MPHOSPH8	protein_coding
ENSGALG00000017148	CENPJ	protein_coding
ENSGALG00000017149	RNF17	protein_coding
ENSGALG00000017208	AMOTL1	protein_coding
ENSGALG00000022718	FUT4	protein_coding
ENSGALG00000017210	ANKRD49	protein_coding
ENSGALG00000017211	MRE11A	protein_coding
ENSGALG00000017212	GPR83	protein_coding
ENSGALG00000017213	PANX1	protein_coding
ENSGALG00000017214	HEPHL1	protein_coding
ENSGALG00000028629	TM4SF1a	protein_coding
ENSGALG00000017254	DLG2	protein_coding
ENSGALG00000000830	EMSY	protein_coding
ENSGALG00000000838	THAP12	protein_coding
ENSGALG00000000839	WNT11	protein_coding
ENSGALG00000027905	CSRNP1	protein_coding
ENSGALG00000006033	GORASP1	protein_coding
ENSGALG00000006052	WDR48	protein_coding
ENSGALG00000027702	SCN11A	protein_coding
ENSGALG00000006072	SCN10A	protein_coding
ENSGALG00000006112	SCN5A	protein_coding
ENSGALG00000006314	DPP6	protein_coding
ENSGALG00000006336	PAXIP1	protein_coding
ENSGALG00000006362	HTR5A	protein_coding
ENSGALG00000006599	ZMYND11	protein_coding
ENSGALG00000006652	DIP2C	protein_coding
ENSGALG00000007056	KLF6	protein_coding
ENSGALG00000008602	SLC39A12	protein_coding
ENSGALG00000009017	STEAP2	protein_coding
ENSGALG00000009026	CFAP69	protein_coding
ENSGALG00000009035	GTPBP10	protein_coding
ENSGALG00000021779	MIR466	miRNA
ENSGALG00000009038	CLDN12	protein_coding
ENSGALG00000009044	PTTG1IP	protein_coding
ENSGALG00000009062	CDK14	protein_coding
ENSGALG00000025999	NDUFA4	protein_coding
ENSGALG00000010714	PHF14	protein_coding
ENSGALG00000010718	THSD7A	protein_coding
ENSGALG00000010794	MEOX2	protein_coding
ENSGALG00000027900	5S_rRNA	rRNA
ENSGALG00000010795	ISPD	protein_coding
ENSGALG00000010840	SNX13	protein_coding
ENSGALG00000028702	EVX1	protein_coding
ENSGALG00000023129	HOX1J	protein_coding
ENSGALG00000011100	HIBADH	protein_coding
ENSGALG00000011123	TAX1BP1	protein_coding
ENSGALG00000011126	JAZF1	protein_coding
ENSGALG00000011137	CREB5	protein_coding
ENSGALG00000011164	CHN2	protein_coding
ENSGALG00000011226	ANKRD28	protein_coding
ENSGALG00000011254	SATB1	protein_coding
ENSGALG00000011267	EFHB	protein_coding
ENSGALG00000011272	RAB5A	protein_coding
ENSGALG00000019635	PP2D1	protein_coding
ENSGALG00000011278	KAT2B	protein_coding
ENSGALG00000011281	SGOL1	protein_coding
ENSGALG00000011314	LRRC3B	protein_coding
ENSGALG00000011488	CMTM7	protein_coding
ENSGALG00000011490	CMTM6	protein_coding
ENSGALG00000011491	DYNC1LI1	protein_coding
ENSGALG00000011494	CNOT10	protein_coding
ENSGALG00000019622	TRIM71	protein_coding
ENSGALG00000012149	HERPUD2	protein_coding
ENSGALG00000012329	GLI3	protein_coding
ENSGALG00000012333	C7orf25	protein_coding
ENSGALG00000019598	PSMA2	protein_coding
ENSGALG00000012337	MRPL32	protein_coding
ENSGALG00000012346	HECW1	protein_coding
ENSGALG00000012369	TPK1	protein_coding
ENSGALG00000012389	CNTNAP2	protein_coding
ENSGALG00000012941	CDH12	protein_coding
ENSGALG00000013149	MOCOS	protein_coding
ENSGALG00000013672	TSHZ1	protein_coding
ENSGALG00000014811	SMCHD1	protein_coding
ENSGALG00000014801	NDC80	protein_coding
ENSGALG00000014799	METTL4	protein_coding
ENSGALG00000015140	DSC2	protein_coding
ENSGALG00000015142	DSG2	protein_coding
ENSGALG00000015153	OPN5L1	protein_coding
ENSGALG00000015157	TRAPPC8	protein_coding
ENSGALG00000015163	RNF138	protein_coding
ENSGALG00000015169	MEP1B	protein_coding
ENSGALG00000015181	GAREM1	protein_coding
ENSGALG00000015448	TOX	protein_coding
ENSGALG00000018289	MIR124A	miRNA
ENSGALG00000025152	MIR1714	miRNA
ENSGALG00000015512	CYP7B1	protein_coding
ENSGALG00000015896	MMP16	protein_coding
ENSGALG00000015915	TMEM64	protein_coding
ENSGALG00000015918	NECAB1	protein_coding
ENSGALG00000014523	MATN2	protein_coding
ENSGALG00000008212	RPL30	protein_coding
ENSGALG00000018595	RIDA	protein_coding
ENSGALG00000018800	POP1	protein_coding
ENSGALG00000022788	NIPAL2	protein_coding
ENSGALG00000017690	KCNS2	protein_coding
ENSGALG00000016015	STK3	protein_coding
ENSGALG00000016111	CSMD3	protein_coding
ENSGALG00000016360	ANXA13	protein_coding
ENSGALG00000016354	FAM91A1	protein_coding
ENSGALG00000016349	FER1L6	protein_coding
ENSGALG00000016331	SQLE	protein_coding
ENSGALG00000016317	KIAA0196	protein_coding
ENSGALG00000019420	NSMCE2	protein_coding
ENSGALG00000016311	TRIB1	protein_coding
ENSGALG00000016233	TG	protein_coding
ENSGALG00000016220	WISP1	protein_coding
ENSGALG00000016216	NDRG1	protein_coding
ENSGALG00000016207	ZFAT	protein_coding
ENSGALG00000018291	MIR30B	miRNA
ENSGALG00000018290	MIR30D	miRNA
ENSGALG00000016197	FAM135B	protein_coding
ENSGALG00000016195	COL22A1	protein_coding
ENSGALG00000016171	PTK2	protein_coding
ENSGALG00000025500	MIR1770	miRNA
ENSGALG00000016167	DENND3	protein_coding
ENSGALG00000016166	SLC45A4	protein_coding
ENSGALG00000007889	CCDC85A	protein_coding
ENSGALG00000008445	SLC24A3	protein_coding
ENSGALG00000008457	RIN2	protein_coding
ENSGALG00000009107	NRXN1	protein_coding
ENSGALG00000009047	YPEL5	protein_coding
ENSGALG00000009034	ALK	protein_coding
ENSGALG00000009057	TASP1	protein_coding
ENSGALG00000009042	ISM1	protein_coding
ENSGALG00000009037	SPTLC3	protein_coding
ENSGALG00000008907	PLCB4	protein_coding
ENSGALG00000008875	PLCB1	protein_coding
ENSGALG00000008538	GINS1	protein_coding
ENSGALG00000008530	EIF4A3	protein_coding
ENSGALG00000008515	ATL2	protein_coding
ENSGALG00000008504	HNRNPLL	protein_coding
ENSGALG00000013828	GALM	protein_coding
ENSGALG00000013821	GEMIN6	protein_coding
ENSGALG00000013819	SRSF7	protein_coding
ENSGALG00000014483	DHX57	protein_coding
ENSGALG00000013221	ARHGEF33	protein_coding
ENSGALG00000013224	SOS1	protein_coding
ENSGALG00000009450	DUSP10	protein_coding
ENSGALG00000009925	MTA3	protein_coding
ENSGALG00000009926	HAAO	protein_coding
ENSGALG00000009970	PPM1B	protein_coding
ENSGALG00000009973	SLC3A1	protein_coding
ENSGALG00000009981	PREPL	protein_coding
ENSGALG00000010145	MDGA1	protein_coding
ENSGALG00000010282	TMEM63B	protein_coding
ENSGALG00000010285	MRPL14	protein_coding
ENSGALG00000010838	ERO1LB	protein_coding
ENSGALG00000010843	GPR137B	protein_coding
ENSGALG00000010982	NID1	protein_coding
ENSGALG00000010987	LYST	protein_coding
ENSGALG00000011562	PARK2	protein_coding
ENSGALG00000011571	AGPAT4	protein_coding
ENSGALG00000012256	UTRN	protein_coding
ENSGALG00000025231	MIR1734	miRNA
ENSGALG00000012275	EPM2A	protein_coding
ENSGALG00000012279	FBXO30	protein_coding
ENSGALG00000012289	SHPRH	protein_coding
ENSGALG00000012336	STXBP5	protein_coding
ENSGALG00000012973	ESR1	protein_coding
ENSGALG00000013505	SYNE1	protein_coding
ENSGALG00000013822	TXLNB	protein_coding
ENSGALG00000013824	HECA	protein_coding
ENSGALG00000013826	ABRACL	protein_coding
ENSGALG00000013829	REPS1	protein_coding
ENSGALG00000013834	CCDC28A	protein_coding
ENSGALG00000026981	NHSL1	protein_coding
ENSGALG00000013846	ARFGEF3	protein_coding
ENSGALG00000027207	PERP2	protein_coding
ENSGALG00000027536	PERP1	protein_coding
ENSGALG00000013865	IFNGR1	protein_coding
ENSGALG00000013868	IL22RA2	protein_coding
ENSGALG00000013869	IL20RA	protein_coding
ENSGALG00000028522	SLC35D3	protein_coding
ENSGALG00000013874	PEX7	protein_coding
ENSGALG00000013990	RPS12	protein_coding
ENSGALG00000024890	SNORD101	snoRNA
ENSGALG00000019961	SLC18B1	protein_coding
ENSGALG00000013992	VNN1	protein_coding
ENSGALG00000013994	TAAR1	protein_coding
ENSGALG00000012040	TAAR2	protein_coding
ENSGALG00000013995	TAAR5	protein_coding
ENSGALG00000014004	EPB41L2	protein_coding
ENSGALG00000002282	TMEM200A	protein_coding
ENSGALG00000014821	THEMIS	protein_coding
ENSGALG00000014823	C6orf58	protein_coding
ENSGALG00000014825	SOGA3	protein_coding
ENSGALG00000014827	KIAA0408	protein_coding
ENSGALG00000014828	ECHDC1	protein_coding
ENSGALG00000014834	NCOA7	protein_coding
ENSGALG00000014844	NKAIN2	protein_coding
ENSGALG00000014878	MAN1A1	protein_coding
ENSGALG00000014881	FAM184A	protein_coding
ENSGALG00000014883	MCM9	protein_coding
ENSGALG00000014887	ASF1A	protein_coding
ENSGALG00000014892	CEP85L	protein_coding
ENSGALG00000014925	GPRC6A	protein_coding
ENSGALG00000019941	FAM162B	protein_coding
ENSGALG00000014937	KPNA5	protein_coding
ENSGALG00000014940	ZUFSP	protein_coding
ENSGALG00000014953	RWDD1	protein_coding
ENSGALG00000028539	TRAPPC3L	protein_coding
ENSGALG00000014961	FAM26E	protein_coding
ENSGALG00000014962	FAM26F	protein_coding
ENSGALG00000014963	DSE	protein_coding
ENSGALG00000014964	NT5DC1	protein_coding
ENSGALG00000015001	LAMA4	protein_coding
ENSGALG00000015017	TUBE1	protein_coding
ENSGALG00000019934	WISP3	protein_coding
ENSGALG00000015033	REV3L	protein_coding
ENSGALG00000015035	MFSD4B	protein_coding
ENSGALG00000015040	SLC16A10	protein_coding
ENSGALG00000015043	RPF2	protein_coding
ENSGALG00000015044	GTF3C6	protein_coding
ENSGALG00000015049	AMD1	protein_coding
ENSGALG00000015303	LACE1	protein_coding
ENSGALG00000027236	gga-mir-6699	miRNA
ENSGALG00000015304	SNX3	protein_coding
ENSGALG00000015305	NR2E1	protein_coding
ENSGALG00000015306	OSTM1	protein_coding
ENSGALG00000015308	SEC63	protein_coding
ENSGALG00000015387	ATG5	protein_coding
ENSGALG00000015388	PRDM1	protein_coding
ENSGALG00000015596	MAP3K7	protein_coding
ENSGALG00000015806	RARS2	protein_coding
ENSGALG00000015808	SLC35A1	protein_coding
ENSGALG00000015810	CFAP206	protein_coding
ENSGALG00000028653	C6orf163	protein_coding
ENSGALG00000015812	SMIM8	protein_coding
ENSGALG00000027593	ZNF292	protein_coding
ENSGALG00000015824	CGA	protein_coding
ENSGALG00000015910	CD109	protein_coding
ENSGALG00000015916	SLC17A5	protein_coding
ENSGALG00000028454	gga-mir-6687	miRNA
ENSGALG00000015917	EEF1A1	protein_coding
ENSGALG00000015923	MTO1	protein_coding
ENSGALG00000015925	MB21D1	protein_coding
ENSGALG00000015928	DDX43	protein_coding
ENSGALG00000015932	KCNQ5	protein_coding
ENSGALG00000015944	RIMS1	protein_coding
ENSGALG00000015949	ASRGL1	protein_coding
ENSGALG00000018319	MIR30A	miRNA
ENSGALG00000015959	SMAP1	protein_coding
ENSGALG00000015952	B3GAT2	protein_coding
ENSGALG00000015969	FAM135A	protein_coding
ENSGALG00000016176	BAI3	protein_coding
ENSGALG00000016263	EYS	protein_coding
ENSGALG00000016267	PHF3	protein_coding
ENSGALG00000016577	OTOF	protein_coding
ENSGALG00000016591	DRC1	protein_coding
ENSGALG00000016595	TRIM35	protein_coding
ENSGALG00000016597	STMN4	protein_coding
ENSGALG00000016599	MFAP4	protein_coding
ENSGALG00000016600	POMC	protein_coding
ENSGALG00000016605	EFR3B	protein_coding
ENSGALG00000028967	DNAJC27	protein_coding
ENSGALG00000016608	ADCY3	protein_coding
ENSGALG00000016609	CENPO	protein_coding
ENSGALG00000016610	PTRHD1	protein_coding
ENSGALG00000016617	NCOA1	protein_coding
ENSGALG00000026484	RUNX2	protein_coding
ENSGALG00000026483	TDRD6	protein_coding
ENSGALG00000016713	PLA2G7	protein_coding
ENSGALG00000010334	TAS2R7	protein_coding
ENSGALG00000016715	MEP1A	protein_coding
ENSGALG00000016718	GPR116	protein_coding
ENSGALG00000016719	TNFRSF21	protein_coding
ENSGALG00000016720	CD2AP	protein_coding
ENSGALG00000009067	Mel1c	protein_coding
ENSGALG00000009071	HMGB3	protein_coding
ENSGALG00000009075	CD99L2	protein_coding
ENSGALG00000009085	MTMR1	protein_coding
ENSGALG00000009096	MTM1	protein_coding
ENSGALG00000009395	GLRB	protein_coding
ENSGALG00000009405	GRIA2	protein_coding
ENSGALG00000027468	gga-mir-6682	miRNA
ENSGALG00000009668	HPF1	protein_coding
ENSGALG00000009674	CLCN3	protein_coding
ENSGALG00000009683	NEK1	protein_coding
ENSGALG00000009692	SH3RF1	protein_coding
ENSGALG00000009714	CBR4	protein_coding
ENSGALG00000009782	NAA15	protein_coding
ENSGALG00000009790	RAB33B	protein_coding
ENSGALG00000009800	SETD7	protein_coding
ENSGALG00000009803	MGST2	protein_coding
ENSGALG00000009809	MAML3	protein_coding
ENSGALG00000009948	HHIP	protein_coding
ENSGALG00000010006	SLC10A7	protein_coding
ENSGALG00000010009	TTC29	protein_coding
ENSGALG00000010019	TMEM184C	protein_coding
ENSGALG00000010022	PRMT9	protein_coding
ENSGALG00000010031	ARHGAP10	protein_coding
ENSGALG00000010035	NR3C2	protein_coding
ENSGALG00000010040	DCLK2	protein_coding
ENSGALG00000010061	LRBA	protein_coding
ENSGALG00000010071	MAB21L2	protein_coding
ENSGALG00000010195	PLK4	protein_coding
ENSGALG00000010199	MFSD8	protein_coding
ENSGALG00000010201	ABHD18	protein_coding
ENSGALG00000010207	LARP1B	protein_coding
ENSGALG00000010209	PGRMC2	protein_coding
ENSGALG00000010214	JADE1	protein_coding
ENSGALG00000023335	RCHY1	protein_coding
ENSGALG00000010268	PARM1	protein_coding
ENSGALG00000010392	CCSER1	protein_coding
ENSGALG00000016124	HADH	protein_coding
ENSGALG00000027908	CYP2U1	protein_coding
ENSGALG00000010535	SGMS2	protein_coding
ENSGALG00000010542	PAPSS1	protein_coding
ENSGALG00000028041	DKK2	protein_coding
ENSGALG00000010573	GSTCD	protein_coding
ENSGALG00000010575	INTS12	protein_coding
ENSGALG00000010577	ARHGEF38	protein_coding
ENSGALG00000010582	PPA2	protein_coding
ENSGALG00000010592	TET2	protein_coding
ENSGALG00000011221	AGPAT9	protein_coding
ENSGALG00000011336	TECRL	protein_coding
ENSGALG00000011339	IGFBP7	protein_coding
ENSGALG00000011387	POLR2B	protein_coding
ENSGALG00000020185	NOA1	protein_coding
ENSGALG00000011390	REST	protein_coding
ENSGALG00000011395	SARAF	protein_coding
ENSGALG00000011982	PDE5A	protein_coding
ENSGALG00000011986	FABP2	protein_coding
ENSGALG00000011990	USP53	protein_coding
ENSGALG00000012004	PRSS12	protein_coding
ENSGALG00000012010	NDST3	protein_coding
ENSGALG00000012048	LARP7	protein_coding
ENSGALG00000021771	MIR302B	miRNA
ENSGALG00000021773	MIR302C	miRNA
ENSGALG00000025416	MIR1811	miRNA
ENSGALG00000018326	MIR302A	miRNA
ENSGALG00000021776	MIR302D	miRNA
ENSGALG00000021736	MIR367	miRNA
ENSGALG00000012068	ZGRF1	protein_coding
ENSGALG00000012074	ALPK1	protein_coding
ENSGALG00000012076	TIFA	protein_coding
ENSGALG00000028807	AP1AR	protein_coding
ENSGALG00000012222	RAP1GDS1	protein_coding
ENSGALG00000012292	BANK1	protein_coding
ENSGALG00000012298	SLC39A8	protein_coding
ENSGALG00000012304	NFKB1	protein_coding
ENSGALG00000012308	MANBA	protein_coding
ENSGALG00000013208	CENPE	protein_coding
ENSGALG00000013281	RSPH4A	protein_coding
ENSGALG00000013287	C4orf47	protein_coding
ENSGALG00000013414	AC037459.4	protein_coding
ENSGALG00000013427	SORBS2	protein_coding
ENSGALG00000013576	RP11-215A19.2	protein_coding
ENSGALG00000013579	FAT1	protein_coding
ENSGALG00000013590	FRG1	protein_coding
ENSGALG00000026364	ASAH1	protein_coding
ENSGALG00000013602	PCM1	protein_coding
ENSGALG00000013606	FGL1	protein_coding
ENSGALG00000014081	OCIAD1	protein_coding
ENSGALG00000014103	FRYL	protein_coding
ENSGALG00000014108	SLC10A4	protein_coding
ENSGALG00000014115	SLAIN2	protein_coding
ENSGALG00000014124	TEC	protein_coding
ENSGALG00000014421	LCORL	protein_coding
ENSGALG00000014425	NCAPG	protein_coding
ENSGALG00000015554	SORCS2	protein_coding
ENSGALG00000015556	AFAP1	protein_coding
ENSGALG00000015595	GPR78	protein_coding
ENSGALG00000015597	CPZ	protein_coding
ENSGALG00000015599	SOHO-1	protein_coding
ENSGALG00000015600	HMX1	protein_coding
ENSGALG00000015718	CTBP1	protein_coding
ENSGALG00000027109	SPON2	protein_coding
ENSGALG00000015722	TMED11	protein_coding
ENSGALG00000022952	RNF212	protein_coding
ENSGALG00000016098	EXOC6B	protein_coding
ENSGALG00000016102	CYP26B1	protein_coding
ENSGALG00000027184	OLFML1	protein_coding
ENSGALG00000005294	PPFIBP2	protein_coding
ENSGALG00000005301	CYB5R2	protein_coding
ENSGALG00000005318	OVCH2	protein_coding
ENSGALG00000005353	FAR1	protein_coding
ENSGALG00000005415	TEAD1	protein_coding
ENSGALG00000005438	PARVA	protein_coding
ENSGALG00000005540	MICAL2	protein_coding
ENSGALG00000005569	USP47	protein_coding
ENSGALG00000005584	GALNT18	protein_coding
ENSGALG00000006015	COPB1	protein_coding
ENSGALG00000006022	RP11-140L24.4	protein_coding
ENSGALG00000006035	PDE3B	protein_coding
ENSGALG00000006050	CYP2R1	protein_coding
ENSGALG00000006054	CALCA	protein_coding
ENSGALG00000006121	PIK3C2A	protein_coding
ENSGALG00000006147	NUCB2	protein_coding
ENSGALG00000020505	KCNJ11	protein_coding
ENSGALG00000006172	ABCC8	protein_coding
ENSGALG00000006192	USH1C	protein_coding
ENSGALG00000006208	OTOG	protein_coding
ENSGALG00000006885	HRAS	protein_coding
ENSGALG00000006904	RNH1	protein_coding
ENSGALG00000006917	CHKA	protein_coding
ENSGALG00000014152	KMT5B	protein_coding
ENSGALG00000013532	CAPRIN1	protein_coding
ENSGALG00000014573	NAT10	protein_coding
ENSGALG00000011609	ABTB2	protein_coding
ENSGALG00000008692	MAPKBP1	protein_coding
ENSGALG00000026846	JMJD7	protein_coding
ENSGALG00000008940	SPTBN5	protein_coding
ENSGALG00000008950	EHD4	protein_coding
ENSGALG00000009282	ELMSAN1	protein_coding
ENSGALG00000028568	DNAL1	protein_coding
ENSGALG00000020454	C5H14ORF169	protein_coding
ENSGALG00000026386	gga-mir-6587	miRNA
ENSGALG00000009300	NUMB	protein_coding
ENSGALG00000009368	RGS6	protein_coding
ENSGALG00000009381	SIPA1L1	protein_coding
ENSGALG00000009507	PLEKHH1	protein_coding
ENSGALG00000009510	PIGH	protein_coding
ENSGALG00000009519	ARG2	protein_coding
ENSGALG00000009526	VTI1B	protein_coding
ENSGALG00000009538	RDH12	protein_coding
ENSGALG00000009562	PLEK2	protein_coding
ENSGALG00000009565	EIF2S1	protein_coding
ENSGALG00000009570	ATP6V1D	protein_coding
ENSGALG00000009581	MPP5	protein_coding
ENSGALG00000009801	C15orf41	protein_coding
ENSGALG00000025344	MIR1718	miRNA
ENSGALG00000009847	STXBP6	protein_coding
ENSGALG00000009995	AKAP6	protein_coding
ENSGALG00000029022	NPAS3	protein_coding
ENSGALG00000010350	GPATCH2L	protein_coding
ENSGALG00000010365	ESRRB	protein_coding
ENSGALG00000010593	GALC	protein_coding
ENSGALG00000010595	GPR65	protein_coding
ENSGALG00000010672	KCNK13	protein_coding
ENSGALG00000010675	PSMC1	protein_coding
ENSGALG00000010677	NRDE2	protein_coding
ENSGALG00000026445	CALM1	protein_coding
ENSGALG00000010680	TTC7B	protein_coding
ENSGALG00000010999	DICER1	protein_coding
ENSGALG00000011071	CLMN	protein_coding
ENSGALG00000011076	SYNE3	protein_coding
ENSGALG00000011079	GLRX5	protein_coding
ENSGALG00000012361	NIN	protein_coding
ENSGALG00000020342	ABHD12B	protein_coding
ENSGALG00000012365	PYGL	protein_coding
ENSGALG00000012367	TRIM9	protein_coding
ENSGALG00000025508	MIR1703	miRNA
ENSGALG00000020340	TMX1	protein_coding
ENSGALG00000012374	FRMD6	protein_coding
ENSGALG00000027629	GNG2	protein_coding
ENSGALG00000012379	C5H14ORF166	protein_coding
ENSGALG00000012394	NID2	protein_coding
ENSGALG00000012396	A2TH15_CHICK	protein_coding
ENSGALG00000002509	COL5A2	protein_coding
ENSGALG00000002552	COL3A1	protein_coding
ENSGALG00000002585	GULP1	protein_coding
ENSGALG00000002594	TFPI	protein_coding
ENSGALG00000002632	CALCRL	protein_coding
ENSGALG00000025182	MIR1812	miRNA
ENSGALG00000002646	FAM171B	protein_coding
ENSGALG00000002655	ITGAV	protein_coding
ENSGALG00000025510	MIR1559	miRNA
ENSGALG00000023886	ZNF804A	protein_coding
ENSGALG00000003126	ERBB4	protein_coding
ENSGALG00000009293	CHN1	protein_coding
ENSGALG00000025238	MIR1570	miRNA
ENSGALG00000009301	CHRNA1	protein_coding
ENSGALG00000009321	WIPF1	protein_coding
ENSGALG00000014209	GPR155	protein_coding
ENSGALG00000014270	SCRN3	protein_coding
ENSGALG00000014276	CIR1	protein_coding
ENSGALG00000009325	OLA1	protein_coding
ENSGALG00000009327	SP3	protein_coding
ENSGALG00000011358	WNT6	protein_coding
ENSGALG00000002470	CYP27A1	protein_coding
ENSGALG00000011360	PRKAG3	protein_coding
ENSGALG00000027991	TTLL4	protein_coding
ENSGALG00000011371	STK36	protein_coding
ENSGALG00000011375	RNF25	protein_coding
ENSGALG00000011386	BCS1L	protein_coding
ENSGALG00000011393	ZNF142	protein_coding
ENSGALG00000026687	PLCD4	protein_coding
ENSGALG00000011402	RQCD1	protein_coding
ENSGALG00000011427	USP37	protein_coding
ENSGALG00000011433	VIL1	protein_coding
ENSGALG00000027768	CTDSP1	protein_coding
ENSGALG00000011434	SLC11A1	protein_coding
ENSGALG00000018521	CATIP	protein_coding
ENSGALG00000022166	PNKD	protein_coding
ENSGALG00000011436	TMBIM1	protein_coding
ENSGALG00000011445	AAMP	protein_coding
ENSGALG00000011452	ARPC2	protein_coding
ENSGALG00000025223	MIR1599	miRNA
ENSGALG00000011577	CNTNAP5	protein_coding
ENSGALG00000011592	MRAS	protein_coding
ENSGALG00000011630	GLI2	protein_coding
ENSGALG00000012159	ACTR3	protein_coding
ENSGALG00000012166	SLC35F5	protein_coding
ENSGALG00000012171	GPR39	protein_coding
ENSGALG00000012362	THSD7B	protein_coding
ENSGALG00000002370	SH2D4B	protein_coding
ENSGALG00000002507	MBL2	protein_coding
ENSGALG00000002967	ZNF365	protein_coding
ENSGALG00000002980	RTKN2	protein_coding
ENSGALG00000025862	TMEM26	protein_coding
ENSGALG00000017792	5S_rRNA	rRNA
ENSGALG00000003135	ANK3	protein_coding
ENSGALG00000024285	BKJ	protein_coding
ENSGALG00000003196	ANG	protein_coding
ENSGALG00000027165	RSFR	protein_coding
ENSGALG00000003249	CWF19L1	protein_coding
ENSGALG00000003289	CHUK	protein_coding
ENSGALG00000003308	ERLIN1	protein_coding
ENSGALG00000003437	ADAM8	protein_coding
ENSGALG00000003526	TUBGCP2	protein_coding
ENSGALG00000003533	ZNF511	protein_coding
ENSGALG00000021106	PRAP1	protein_coding
ENSGALG00000024271	ECHS1	protein_coding
ENSGALG00000003549	RP11-108K14.8	protein_coding
ENSGALG00000003557	PAOX	protein_coding
ENSGALG00000026864	ZCCHC24	protein_coding
ENSGALG00000004809	PPIF	protein_coding
ENSGALG00000004850	ZMIZ1	protein_coding
ENSGALG00000005857	ALOX5	protein_coding
ENSGALG00000005867	MARCH8	protein_coding
ENSGALG00000005893	ZFAND4	protein_coding
ENSGALG00000005914	FAM21A	protein_coding
ENSGALG00000020840	MSMB	protein_coding
ENSGALG00000005923	NPY4R	protein_coding
ENSGALG00000005956	ANXA8	protein_coding
ENSGALG00000005978	RBP3	protein_coding
ENSGALG00000005981	GDF2	protein_coding
ENSGALG00000005985	GDF10	protein_coding
ENSGALG00000007078	ENTPD1	protein_coding
ENSGALG00000007090	CPN1	protein_coding
ENSGALG00000007304	DNMBP	protein_coding
ENSGALG00000007395	ABCC2	protein_coding
ENSGALG00000007424	CUTC	protein_coding
ENSGALG00000007465	COX15	protein_coding
ENSGALG00000020754	ATP6V0E2	protein_coding
ENSGALG00000023691	ENTPD7	protein_coding
ENSGALG00000007479	SLC25A28	protein_coding
ENSGALG00000007484	GOT1	protein_coding
ENSGALG00000007489	CNNM1	protein_coding
ENSGALG00000007508	HPSE2	protein_coding
ENSGALG00000008179	NT5C2	protein_coding
ENSGALG00000008230	PCGF6	protein_coding
ENSGALG00000008241	TAF5	protein_coding
ENSGALG00000027904	USMG5	protein_coding
ENSGALG00000008265	PDCD11	protein_coding
ENSGALG00000008270	CALHM2	protein_coding
ENSGALG00000008271	CALHM1	protein_coding
ENSGALG00000008273	CALHM3	protein_coding
ENSGALG00000008281	NEURL1	protein_coding
ENSGALG00000021730	MIR181A1	miRNA
ENSGALG00000021726	MIR181B1	miRNA
ENSGALG00000002192	PTPRC	protein_coding
ENSGALG00000002207	ATP6V1G3	protein_coding
ENSGALG00000002216	NEK7	protein_coding
ENSGALG00000002469	CDC73	protein_coding
ENSGALG00000002477	B3GALT2	protein_coding
ENSGALG00000004227	FAM20B	protein_coding
ENSGALG00000004273	RALGPS2	protein_coding
ENSGALG00000004290	ANGPTL1	protein_coding
ENSGALG00000004323	RASAL2	protein_coding
ENSGALG00000004526	TNR	protein_coding
ENSGALG00000026795	KIAA0040	protein_coding
ENSGALG00000004538	TNN	protein_coding
ENSGALG00000026803	MRPS14	protein_coding
ENSGALG00000004554	CACYBP	protein_coding
ENSGALG00000004578	RABGAP1L	protein_coding
ENSGALG00000004587	RC3H1	protein_coding
ENSGALG00000004591	SERPINC1	protein_coding
ENSGALG00000004597	ZBTB37	protein_coding
ENSGALG00000004607	HEBP2	protein_coding
ENSGALG00000004614	NPL	protein_coding
ENSGALG00000004823	RNF2	protein_coding
ENSGALG00000004857	BRINP3	protein_coding
ENSGALG00000005889	CCDC18	protein_coding
ENSGALG00000005904	TMED5	protein_coding
ENSGALG00000005911	MTF2	protein_coding
ENSGALG00000005918	FAM69A	protein_coding
ENSGALG00000005922	RPL5	protein_coding
ENSGALG00000005935	EVI5	protein_coding
ENSGALG00000005940	GFI1	protein_coding
ENSGALG00000005953	RPAP2	protein_coding
ENSGALG00000005959	GLMN	protein_coding
ENSGALG00000023490	C1ORF146	protein_coding
ENSGALG00000008658	ZNHIT6	protein_coding
ENSGALG00000008661	CYR61	protein_coding
ENSGALG00000008663	DDAH1	protein_coding
ENSGALG00000028935	BCL10	protein_coding
ENSGALG00000008670	C1orf52	protein_coding
ENSGALG00000008680	SYDE2	protein_coding
ENSGALG00000008696	WDR63	protein_coding
ENSGALG00000008850	TTLL7	protein_coding
ENSGALG00000025158	MIR1620	miRNA
ENSGALG00000008890	ADGRL4	protein_coding
ENSGALG00000008900	VTG1	protein_coding
ENSGALG00000010053	PTPRF	protein_coding
ENSGALG00000010074	KDM4A	protein_coding
ENSGALG00000010440	MKNK1	protein_coding
ENSGALG00000025946	MOB3C	protein_coding
ENSGALG00000010444	ATPAF1	protein_coding
ENSGALG00000010446	EFCAB14	protein_coding
ENSGALG00000020688	CYP4B1L	protein_coding
ENSGALG00000010469	CYP4B1	protein_coding
ENSGALG00000010473	PDZK1IP1	protein_coding
ENSGALG00000028153	FOXE1	protein_coding
ENSGALG00000025848	gga-mir-6622	miRNA
ENSGALG00000027655	TRABD2B	protein_coding
ENSGALG00000010502	SPATA6	protein_coding
ENSGALG00000025458	MIR1809	miRNA
ENSGALG00000010861	OMA1	protein_coding
ENSGALG00000010867	TACSTD2	protein_coding
ENSGALG00000010869	MYSM1	protein_coding
ENSGALG00000010870	JUN	protein_coding
ENSGALG00000010924	NFIA	protein_coding
ENSGALG00000002155	HS6ST1	protein_coding
ENSGALG00000006724	GPC2	protein_coding
ENSGALG00000005030	DOCK10	protein_coding
ENSGALG00000004966	NYAP2	protein_coding
ENSGALG00000004946	COL4A4	protein_coding
ENSGALG00000003115	COL4A3	protein_coding
ENSGALG00000003079	MFF	protein_coding
ENSGALG00000003067	MRPL44	protein_coding
ENSGALG00000003052	AGFG1	protein_coding
ENSGALG00000021092	SLC19A3	protein_coding
ENSGALG00000003003	CCL20	protein_coding
ENSGALG00000002992	DAW1	protein_coding
ENSGALG00000002897	SLC16A14	protein_coding
ENSGALG00000002874	ZBTB38	protein_coding
ENSGALG00000002850	RASA2	protein_coding
ENSGALG00000021117	RNF7	protein_coding
ENSGALG00000002800	GRK7	protein_coding
ENSGALG00000002764	ATP1B3	protein_coding
ENSGALG00000025759	TFDP2	protein_coding
ENSGALG00000002729	GK5	protein_coding
ENSGALG00000002374	SLC9A9	protein_coding
ENSGALG00000002347	C3orf58	protein_coding
ENSGALG00000007218	MB21D2	protein_coding
ENSGALG00000007219	FGF12	protein_coding
ENSGALG00000009061	ACTL6A	protein_coding
ENSGALG00000008983	GNB4	protein_coding
ENSGALG00000008972	MFN1	protein_coding
ENSGALG00000005944	ZNF639	protein_coding
ENSGALG00000008934	PIK3CA	protein_coding
ENSGALG00000000113	ZMAT3	protein_coding
ENSGALG00000027617	RP11-385J1.3	protein_coding
ENSGALG00000009131	NLGN1	protein_coding
ENSGALG00000009669	RSRC1	protein_coding
ENSGALG00000020627	SHOX2	protein_coding
ENSGALG00000020626	C3ORF55	protein_coding
ENSGALG00000009682	VEPH1	protein_coding
ENSGALG00000028284	PTX3	protein_coding
ENSGALG00000002480	ALPK3	protein_coding
ENSGALG00000002471	ZNF592	protein_coding
ENSGALG00000002462	SEC11A	protein_coding
ENSGALG00000024447	NMB	protein_coding
ENSGALG00000002454	DUOXA1	protein_coding
ENSGALG00000002449	DUOXA1L	protein_coding
ENSGALG00000002435	DUOX2	protein_coding
ENSGALG00000002317	SORD	protein_coding
ENSGALG00000002355	RBPMS2	protein_coding
ENSGALG00000001337	EDC3	protein_coding
ENSGALG00000001362	CLK3	protein_coding
ENSGALG00000001376	ARID3B	protein_coding
ENSGALG00000001381	ACTG1	protein_coding
ENSGALG00000001394	UBL7	protein_coding
ENSGALG00000029026	gga-mir-6703	miRNA
ENSGALG00000001412	SEMA7A	protein_coding
ENSGALG00000025577	MIR1794	miRNA
ENSGALG00000001417	CYP11A1	protein_coding
ENSGALG00000001449	STRA6	protein_coding
ENSGALG00000021525	ISLR	protein_coding
ENSGALG00000001470	STOML1	protein_coding
ENSGALG00000001559	ZP3	protein_coding
ENSGALG00000001572	COMMD4	protein_coding
ENSGALG00000001586	NEIL1	protein_coding
ENSGALG00000001615	MAN2C1	protein_coding
ENSGALG00000001644	SIN3A	protein_coding
ENSGALG00000002774	TSPAN3	protein_coding
ENSGALG00000002786	PSTPIP1	protein_coding
ENSGALG00000002844	RCN2	protein_coding
ENSGALG00000002883	SCAPER	protein_coding
ENSGALG00000002925	ETFA	protein_coding
ENSGALG00000003628	TLN2	protein_coding
ENSGALG00000003705	VPS13C	protein_coding
ENSGALG00000004103	FAM81A	protein_coding
ENSGALG00000004150	MYO1E	protein_coding
ENSGALG00000004161	CCNB2	protein_coding
ENSGALG00000004171	RNF111	protein_coding
ENSGALG00000004192	SLTM	protein_coding
ENSGALG00000004304	TCF12	protein_coding
ENSGALG00000013893	MNS1	protein_coding
ENSGALG00000023562	TEX9	protein_coding
ENSGALG00000000725	RFX7	protein_coding
ENSGALG00000004347	NEDD4	protein_coding
ENSGALG00000004361	PRTG	protein_coding
ENSGALG00000006826	KLHL25	protein_coding
ENSGALG00000006840	AKAP13	protein_coding
ENSGALG00000006981	MCTP2	protein_coding
ENSGALG00000007012	ARRDC4	protein_coding
ENSGALG00000007100	MEF2A	protein_coding
ENSGALG00000025206	MIR1737	miRNA
ENSGALG00000007092	LYSMD4	protein_coding
ENSGALG00000007069	ADAMTS17	protein_coding
ENSGALG00000007615	RAB11A	protein_coding
ENSGALG00000007631	MEGF11	protein_coding
ENSGALG00000008007	ITGA11	protein_coding
ENSGALG00000008043	CORO2B	protein_coding
ENSGALG00000008054	ANP32A	protein_coding
ENSGALG00000008063	NOX5	protein_coding
ENSGALG00000028191	GLCE	protein_coding
ENSGALG00000008077	PAQR5	protein_coding
ENSGALG00000008095	KIF23	protein_coding
ENSGALG00000001672	NEK4	protein_coding
ENSGALG00000001697	ITIH3	protein_coding
ENSGALG00000001709	RP5-966M1.6	protein_coding
ENSGALG00000025447	MIR1719	miRNA
ENSGALG00000001753	SFMBT1	protein_coding
ENSGALG00000001945	RP11-894J14.5	protein_coding
ENSGALG00000002016	PRKCD	protein_coding
ENSGALG00000002099	PFKFB4	protein_coding
ENSGALG00000000785	HYAL1	protein_coding
ENSGALG00000002138	HYAL2	protein_coding
ENSGALG00000002240	C3orf18	protein_coding
ENSGALG00000002253	HEMK1	protein_coding
ENSGALG00000002260	CISH	protein_coding
ENSGALG00000002283	MAPKAPK3	protein_coding
ENSGALG00000002335	DOCK3	protein_coding
ENSGALG00000002362	MANF	protein_coding
ENSGALG00000002372	RBM15B	protein_coding
ENSGALG00000002398	VPRBP	protein_coding
ENSGALG00000026152	GBP	protein_coding
ENSGALG00000002486	RNF123	protein_coding
ENSGALG00000028339	AMIGO3	protein_coding
ENSGALG00000002500	GMPPB	protein_coding
ENSGALG00000002510	IP6K1	protein_coding
ENSGALG00000025992	CDHR4	protein_coding
ENSGALG00000002521	UBA7	protein_coding
ENSGALG00000025844	AMT	protein_coding
ENSGALG00000027710	DAG1	protein_coding
ENSGALG00000002722	MST1	protein_coding
ENSGALG00000002784	APEH	protein_coding
ENSGALG00000001849	BSN	protein_coding
ENSGALG00000002908	TRAIP	protein_coding
ENSGALG00000005237	FGD3	protein_coding
ENSGALG00000005249	BICD2	protein_coding
ENSGALG00000005999	ABTB1	protein_coding
ENSGALG00000006009	PODXL2	protein_coding
ENSGALG00000006037	MCM2	protein_coding
ENSGALG00000006047	TPRA1	protein_coding
ENSGALG00000006056	CHCHD6	protein_coding
ENSGALG00000007284	SYNPR	protein_coding
ENSGALG00000007288	SNTN	protein_coding
ENSGALG00000007299	THOC7	protein_coding
ENSGALG00000007302	ATXN7	protein_coding
ENSGALG00000007315	PSMD6	protein_coding
ENSGALG00000007332	PRICKLE2	protein_coding
ENSGALG00000007392	ADAMTS9	protein_coding
ENSGALG00000027934	FAM19A1	protein_coding
ENSGALG00000028292	FAM19A4	protein_coding
ENSGALG00000007679	MITF	protein_coding
ENSGALG00000007769	FOXP1	protein_coding
ENSGALG00000007780	EIF4E3	protein_coding
ENSGALG00000027091	GPR27	protein_coding
ENSGALG00000007785	PROK2	protein_coding
ENSGALG00000027845	RYBP	protein_coding
ENSGALG00000007862	CNTN3	protein_coding
ENSGALG00000008263	CNTN4	protein_coding
ENSGALG00000000771	PLA2G15	protein_coding
ENSGALG00000000780	SMPD3	protein_coding
ENSGALG00000000800	PRMT7	protein_coding
ENSGALG00000000804	SLC7A6OS	protein_coding
ENSGALG00000000860	SLC7A6	protein_coding
ENSGALG00000000774	TLR21	protein_coding
ENSGALG00000000874	NDRG4	protein_coding
ENSGALG00000000880	GINS3	protein_coding
ENSGALG00000003602	RPGRIP1L	protein_coding
ENSGALG00000003620	AKTIP	protein_coding
ENSGALG00000003663	RBL2	protein_coding
ENSGALG00000003719	CHD9	protein_coding
ENSGALG00000023724	SNX20	protein_coding
ENSGALG00000003767	NKD1	protein_coding
ENSGALG00000004935	LSM14A	protein_coding
ENSGALG00000004949	KIAA0355	protein_coding
ENSGALG00000004956	GPI	protein_coding
ENSGALG00000005251	CMTM4	protein_coding
ENSGALG00000000424	CMTM3	protein_coding
ENSGALG00000005254	CKLF	protein_coding
ENSGALG00000005261	RP11-403P17.5	protein_coding
ENSGALG00000005266	BEAN1	protein_coding
ENSGALG00000005272	CDH5	protein_coding
ENSGALG00000005278	CDH11	protein_coding
ENSGALG00000005319	CDH8	protein_coding
ENSGALG00000026255	gga-mir-6595	miRNA
ENSGALG00000005377	WWOX	protein_coding
ENSGALG00000002544	PCDH12	protein_coding
ENSGALG00000024379	ECSCR	protein_coding
ENSGALG00000002528	DNAJC18	protein_coding
ENSGALG00000002118	KCNMB1	protein_coding
ENSGALG00000002113	LCP2	protein_coding
ENSGALG00000018267	MIR146A	miRNA
ENSGALG00000001506	PTTG1	protein_coding
ENSGALG00000001500	SLU7	protein_coding
ENSGALG00000027232	C1QTNF2	protein_coding
ENSGALG00000001455	CCNJL	protein_coding
ENSGALG00000001445	FABP6	protein_coding
ENSGALG00000001436	PWWP2A	protein_coding
ENSGALG00000001429	TTC1	protein_coding
ENSGALG00000026180	MSX2	protein_coding
ENSGALG00000026443	RNF44	protein_coding
ENSGALG00000003331	FAF2	protein_coding
ENSGALG00000003344	CLTB	protein_coding
ENSGALG00000003348	HIGD2A	protein_coding
ENSGALG00000003355	NOP16	protein_coding
ENSGALG00000003360	ARL10	protein_coding
ENSGALG00000003370	KIAA1191	protein_coding
ENSGALG00000003377	SIMC1	protein_coding
ENSGALG00000024172	THOC3	protein_coding
ENSGALG00000027920	CPLX2	protein_coding
ENSGALG00000024171	HRH2	protein_coding
ENSGALG00000003512	SPINK7	protein_coding
ENSGALG00000003699	EBF1	protein_coding
ENSGALG00000006000	ADAMTS2	protein_coding
ENSGALG00000027324	SAR1B	protein_coding
ENSGALG00000006424	JADE2	protein_coding
ENSGALG00000006435	UBE2B	protein_coding
ENSGALG00000006462	PPP2CA	protein_coding
ENSGALG00000006474	CTD-2410N18.5	protein_coding
ENSGALG00000006480	TCF7	protein_coding
ENSGALG00000006903	SEPT8	protein_coding
ENSGALG00000007080	SHROOM1	protein_coding
ENSGALG00000006907	SOWAHA	protein_coding
ENSGALG00000027613	GDF9	protein_coding
ENSGALG00000007096	UQCRQ	protein_coding
ENSGALG00000007126	AFF4	protein_coding
ENSGALG00000007099	LEAP2	protein_coding
ENSGALG00000027057	ZCCHC10	protein_coding
ENSGALG00000007273	HSPA4	protein_coding
ENSGALG00000002981	ERCC4	protein_coding
ENSGALG00000003026	MKL2	protein_coding
ENSGALG00000027668	gga-mir-6686	miRNA
ENSGALG00000021729	MIR193B	miRNA
ENSGALG00000021731	MIR365-1	miRNA
ENSGALG00000003091	PARN	protein_coding
ENSGALG00000003111	BFAR	protein_coding
ENSGALG00000021314	PLA2G10	protein_coding
ENSGALG00000003143	ZC3H7A	protein_coding
ENSGALG00000003154	TXNDC11	protein_coding
ENSGALG00000028876	SNN	protein_coding
ENSGALG00000003217	LITAF	protein_coding
ENSGALG00000003378	USP42	protein_coding
ENSGALG00000003391	EIF2AK1	protein_coding
ENSGALG00000003400	AIMP2	protein_coding
ENSGALG00000003430	PMS2	protein_coding
ENSGALG00000003458	CCZ1	protein_coding
ENSGALG00000003462	OCM	protein_coding
ENSGALG00000003465	OCM2	protein_coding
ENSGALG00000003479	LMTK2	protein_coding
ENSGALG00000003507	TECPR1	protein_coding
ENSGALG00000003548	BAIAP2L1	protein_coding
ENSGALG00000003562	NPTX2	protein_coding
ENSGALG00000004224	MAD1L1	protein_coding
ENSGALG00000004238	FTSJ2	protein_coding
ENSGALG00000004245	NUDT1	protein_coding
ENSGALG00000004255	SNX8	protein_coding
ENSGALG00000004269	EIF3B	protein_coding
ENSGALG00000004276	CHST12	protein_coding
ENSGALG00000004279	GRIFIN	protein_coding
ENSGALG00000004997	FLII	protein_coding
ENSGALG00000005005	MIEF2	protein_coding
ENSGALG00000005028	TOP3A	protein_coding
ENSGALG00000024082	SMCR8	protein_coding
ENSGALG00000005046	SHMT1	protein_coding
ENSGALG00000005064	PRPSAP2	protein_coding
ENSGALG00000005083	SLC5A10	protein_coding
ENSGALG00000005087	FAM83G	protein_coding
ENSGALG00000005094	GRAP	protein_coding
ENSGALG00000025566	MIR1551	miRNA
ENSGALG00000005096	B9D1	protein_coding
ENSGALG00000005215	CACNA1H	protein_coding
ENSGALG00000005608	SLC9A3R2	protein_coding
ENSGALG00000005617	NTHL1	protein_coding
ENSGALG00000005646	TSC2	protein_coding
ENSGALG00000005714	PKD1	protein_coding
ENSGALG00000005751	RAB26	protein_coding
ENSGALG00000005767	TRAF7	protein_coding
ENSGALG00000006845	SYT17	protein_coding
ENSGALG00000006861	COQ7	protein_coding
ENSGALG00000006889	TMC7	protein_coding
ENSGALG00000006911	TMC5	protein_coding
ENSGALG00000006916	GDE1	protein_coding
ENSGALG00000006925	CCP110	protein_coding
ENSGALG00000006933	C16orf52	protein_coding
ENSGALG00000006957	VWA3A	protein_coding
ENSGALG00000006964	SDR42E2	protein_coding
ENSGALG00000006982	EEF2K	protein_coding
ENSGALG00000007149	CYTH3	protein_coding
ENSGALG00000007155	RMI2	protein_coding
ENSGALG00000007158	SOCS1	protein_coding
ENSGALG00000007167	CLEC16A	protein_coding
ENSGALG00000027058	EMP2	protein_coding
ENSGALG00000007278	GRIN2A	protein_coding
ENSGALG00000007291	C16orf72	protein_coding
ENSGALG00000007307	USP7	protein_coding
ENSGALG00000026113	CARHSP1	protein_coding
ENSGALG00000007326	PMM2	protein_coding
ENSGALG00000027191	TMEM186	protein_coding
ENSGALG00000007334	ABAT	protein_coding
ENSGALG00000000305	METTL22	protein_coding
ENSGALG00000007345	TMEM114	protein_coding
ENSGALG00000013170	GSG1L	protein_coding
ENSGALG00000000687	KIAA0556	protein_coding
ENSGALG00000007387	GTF3C1	protein_coding
ENSGALG00000026559	SNRNP25	protein_coding
ENSGALG00000017681	POLR3K	protein_coding
ENSGALG00000007434	RHBDF1	protein_coding
ENSGALG00000007801	CORO7	protein_coding
ENSGALG00000007821	DNAJA3	protein_coding
ENSGALG00000007827	NMRAL1	protein_coding
ENSGALG00000007838	NLRC3	protein_coding
ENSGALG00000013395	CLUAP1	protein_coding
ENSGALG00000000643	ANKS3	protein_coding
ENSGALG00000004508	EYA2	protein_coding
ENSGALG00000004542	ZMYND8	protein_coding
ENSGALG00000004663	ARFGEF2	protein_coding
ENSGALG00000004707	CSE1L	protein_coding
ENSGALG00000004736	STAU1	protein_coding
ENSGALG00000004758	KCNB1	protein_coding
ENSGALG00000005338	RPS21	protein_coding
ENSGALG00000005345	CABLES2	protein_coding
ENSGALG00000005348	RBBP8NL	protein_coding
ENSGALG00000005352	GATA5	protein_coding
ENSGALG00000007963	NFATC2	protein_coding
ENSGALG00000007980	KCNG1	protein_coding
ENSGALG00000007986	MOCS3	protein_coding
ENSGALG00000017366	DPM1	protein_coding
ENSGALG00000001554	PPIL2	protein_coding
ENSGALG00000001576	HIRA	protein_coding
ENSGALG00000001587	MRPL40	protein_coding
ENSGALG00000023833	C22ORF39	protein_coding
ENSGALG00000001593	UFD1L	protein_coding
ENSGALG00000001616	CDC45	protein_coding
ENSGALG00000001621	CLDN5	protein_coding
ENSGALG00000001652	SEPT2L	protein_coding
ENSGALG00000025197	MIR1673	miRNA
ENSGALG00000025533	MIR1729	miRNA
ENSGALG00000001688	SEPT5	protein_coding
ENSGALG00000021529	GP1BB	protein_coding
ENSGALG00000002056	TANGO2	protein_coding
ENSGALG00000002076	DGCR8	protein_coding
ENSGALG00000025271	MIR1306	miRNA
ENSGALG00000002094	TRMT2A	protein_coding
ENSGALG00000002107	RANBP1	protein_coding
ENSGALG00000002124	ZDHHC8	protein_coding
ENSGALG00000002137	PGAM5	protein_coding
ENSGALG00000002143	ANKLE2	protein_coding
ENSGALG00000002158	GOLGA3	protein_coding
ENSGALG00000002403	ULK1	protein_coding
ENSGALG00000002461	MMP17	protein_coding
ENSGALG00000002487	SFSWAP	protein_coding
ENSGALG00000002695	SLC15A4	protein_coding
ENSGALG00000002714	TMEM132C	protein_coding
ENSGALG00000002742	TMEM132B	protein_coding
ENSGALG00000005515	CRYBB3	protein_coding
ENSGALG00000026086	CRYBB2	protein_coding
ENSGALG00000005518	ADRBK2	protein_coding
ENSGALG00000005538	MYO18B	protein_coding
ENSGALG00000005577	SEZ6L	protein_coding
ENSGALG00000023396	ASPHD2	protein_coding
ENSGALG00000005595	HPS4	protein_coding
ENSGALG00000005614	SRRD	protein_coding
ENSGALG00000005623	TFIP11	protein_coding
ENSGALG00000005626	TPST2	protein_coding
ENSGALG00000005630	CRYBB1	protein_coding
ENSGALG00000005634	CRYBA4	protein_coding
ENSGALG00000001036	ELAC2	protein_coding
ENSGALG00000001111	DNAH9	protein_coding
ENSGALG00000028354	METRNL	protein_coding
ENSGALG00000001684	SEC14L1	protein_coding
ENSGALG00000001740	MGAT5B	protein_coding
ENSGALG00000001777	MFSD11	protein_coding
ENSGALG00000001790	RP11-318A15.7	protein_coding
ENSGALG00000001802	JMJD6	protein_coding
ENSGALG00000001805	MXRA7	protein_coding
ENSGALG00000004373	KCNJ16	protein_coding
ENSGALG00000004376	KCNJ2	protein_coding
ENSGALG00000021211	PRF1	protein_coding
ENSGALG00000024040	ANKMY1	protein_coding
ENSGALG00000009151	FCN2	protein_coding
ENSGALG00000009105	DPP7	protein_coding
ENSGALG00000009079	MAN1B1	protein_coding
ENSGALG00000009090	UAP1L1	protein_coding
ENSGALG00000009060	SAPCD2	protein_coding
ENSGALG00000008736	PNPLA7	protein_coding
ENSGALG00000008681	NSMF	protein_coding
ENSGALG00000008630	TPRN	protein_coding
ENSGALG00000008625	ANAPC2	protein_coding
ENSGALG00000008475	ARRDC1	protein_coding
ENSGALG00000008472	EHMT1	protein_coding
ENSGALG00000008456	CACNA1B	protein_coding
ENSGALG00000003683	MED27	protein_coding
ENSGALG00000003677	NTNG2	protein_coding
ENSGALG00000003661	SETX	protein_coding
ENSGALG00000003545	CFAP77	protein_coding
ENSGALG00000001118	NEK6	protein_coding
ENSGALG00000001103	PSMB7	protein_coding
ENSGALG00000001094	ADGRD2	protein_coding
ENSGALG00000001080	NR5A1	protein_coding
ENSGALG00000001073	NR6A1	protein_coding
ENSGALG00000018275	MIR181A2	miRNA
ENSGALG00000018274	MIR181B2	miRNA
ENSGALG00000001048	OLFML2A	protein_coding
ENSGALG00000026405	gga-mir-6712	miRNA
ENSGALG00000001039	RPL35	protein_coding
ENSGALG00000001037	SCAI	protein_coding
ENSGALG00000001793	MYL10	protein_coding
ENSGALG00000001905	DTX2	protein_coding
ENSGALG00000001917	SSC4D	protein_coding
ENSGALG00000017358	YWHAG	protein_coding
ENSGALG00000001926	HSPB1	protein_coding
ENSGALG00000001932	SRRM3	protein_coding
ENSGALG00000001949	MDH2	protein_coding
ENSGALG00000001963	STYXL1	protein_coding
ENSGALG00000001975	TMEM120A	protein_coding
ENSGALG00000002053	POR	protein_coding
ENSGALG00000002060	TAF15	protein_coding
ENSGALG00000002081	MMP28	protein_coding
ENSGALG00000020906	GAS2L2	protein_coding
ENSGALG00000002086	RASL10B	protein_coding
ENSGALG00000002140	AP2B1	protein_coding
ENSGALG00000002598	TPST1	protein_coding
ENSGALG00000002618	KCTD7	protein_coding
ENSGALG00000021611	RABGEF1	protein_coding
ENSGALG00000027202	gga-mir-6585	miRNA
ENSGALG00000002629	TMEM248	protein_coding
ENSGALG00000002631	LRRC75A	protein_coding
ENSGALG00000002653	NCBP3	protein_coding
ENSGALG00000002656	CRK	protein_coding
ENSGALG00000002661	YWHAE	protein_coding
ENSGALG00000005409	LHX1	protein_coding
ENSGALG00000005420	AATF	protein_coding
ENSGALG00000005439	ACACA	protein_coding
ENSGALG00000005452	TADA2A	protein_coding
ENSGALG00000027641	DUSP14	protein_coding
ENSGALG00000005468	SYNRG	protein_coding
ENSGALG00000005489	DDX52	protein_coding
ENSGALG00000005504	HNF1B	protein_coding
ENSGALG00000005516	HEATR6	protein_coding
ENSGALG00000028228	gga-mir-6639	miRNA
ENSGALG00000005522	DYNLL2	protein_coding
ENSGALG00000005525	SRSF1	protein_coding
ENSGALG00000005530	VEZF1	protein_coding
ENSGALG00000005549	CUEDC1	protein_coding
ENSGALG00000005559	MRPS23	protein_coding
ENSGALG00000025538	MIR1585	miRNA
ENSGALG00000005693	NOS2	protein_coding
ENSGALG00000005699	NLK	protein_coding
ENSGALG00000005702	TMEM97	protein_coding
ENSGALG00000005707	IFT20	protein_coding
ENSGALG00000005715	TNFAIP1	protein_coding
ENSGALG00000005737	SGSM2	protein_coding
ENSGALG00000025276	MIR1592	miRNA
ENSGALG00000005830	MNT	protein_coding
ENSGALG00000025334	MIR1689	miRNA
ENSGALG00000005834	PAFAH1B1	protein_coding
ENSGALG00000005854	CLUH	protein_coding
ENSGALG00000005868	RAP1GAP2	protein_coding
ENSGALG00000023906	RNF223	protein_coding
ENSGALG00000002041	AGRN	protein_coding
ENSGALG00000002055	HES4	protein_coding
ENSGALG00000002121	PLEKHN1	protein_coding
ENSGALG00000002199	KLHL17	protein_coding
ENSGALG00000002836	PEX14	protein_coding
ENSGALG00000002888	CASZ1	protein_coding
ENSGALG00000003439	PLEKHM2	protein_coding
ENSGALG00000023779	TMEM82	protein_coding
ENSGALG00000003636	FBLIM1	protein_coding
ENSGALG00000003662	SPEN	protein_coding
ENSGALG00000003669	ZBTB17	protein_coding
ENSGALG00000023772	HSPB7	protein_coding
ENSGALG00000003713	CLCNKB	protein_coding
ENSGALG00000023768	EPHA2	protein_coding
ENSGALG00000003731	FBXO42	protein_coding
ENSGALG00000003734	SZRD1	protein_coding
ENSGALG00000003745	NECAP2	protein_coding
ENSGALG00000027085	CROCC	protein_coding
ENSGALG00000027326	MFAP2	protein_coding
ENSGALG00000003774	ATP13A2	protein_coding
ENSGALG00000004741	EPHB2	protein_coding
ENSGALG00000004771	C1QB	protein_coding
ENSGALG00000021569	C1QA	protein_coding
ENSGALG00000021567	EPHA8	protein_coding
ENSGALG00000004781	ZBTB40	protein_coding
ENSGALG00000001129	KIRREL3	protein_coding
ENSGALG00000001192	ARHGAP32	protein_coding
ENSGALG00000001472	JAM3	protein_coding
ENSGALG00000001491	NCAPD3	protein_coding
ENSGALG00000001521	VPS26B	protein_coding
ENSGALG00000001529	THYN1	protein_coding
ENSGALG00000001557	ACAD8	protein_coding
ENSGALG00000001611	B3GAT1	protein_coding
ENSGALG00000006469	ATP12A	protein_coding
ENSGALG00000006490	SCN3B	protein_coding
ENSGALG00000006494	GRAMD1B	protein_coding
ENSGALG00000006507	CLMP	protein_coding
ENSGALG00000006742	NECTIN1	protein_coding
ENSGALG00000006751	THY1	protein_coding
ENSGALG00000025170	MIR1466	miRNA
ENSGALG00000006755	USP2	protein_coding
ENSGALG00000006758	C1QTNF5	protein_coding
ENSGALG00000021334	RNF26	protein_coding
ENSGALG00000006764	MCAM	protein_coding
ENSGALG00000029077	CBL	protein_coding
ENSGALG00000006767	UBE4A	protein_coding
ENSGALG00000006969	USP28	protein_coding
ENSGALG00000007004	HTR3A	protein_coding
ENSGALG00000007011	ZBTB16	protein_coding
ENSGALG00000007017	RBM7	protein_coding
ENSGALG00000007024	REXO2	protein_coding
ENSGALG00000000324	PIGV	protein_coding
ENSGALG00000000366	RPS6KA1	protein_coding
ENSGALG00000000372	HMGN2	protein_coding
ENSGALG00000000385	DHDDS	protein_coding
ENSGALG00000000569	SDC3	protein_coding
ENSGALG00000026272	gga-mir-3531	miRNA
ENSGALG00000000597	PUM1	protein_coding
ENSGALG00000000604	NKAIN1	protein_coding
ENSGALG00000000615	SNRNP40	protein_coding
ENSGALG00000000618	ZCCHC17	protein_coding
ENSGALG00000000620	FABP3	protein_coding
ENSGALG00000021685	SERINC2	protein_coding
ENSGALG00000000981	GMEB1	protein_coding
ENSGALG00000000991	TAF12	protein_coding
ENSGALG00000000994	RAB42	protein_coding
ENSGALG00000000998	MTFR1L	protein_coding
ENSGALG00000001003	SEPN1	protein_coding
ENSGALG00000001038	MAN1C1	protein_coding
ENSGALG00000001051	LDLRAP1	protein_coding
ENSGALG00000001067	TMEM57	protein_coding
ENSGALG00000001233	RHCE	protein_coding
ENSGALG00000013639	SYF2	protein_coding
ENSGALG00000026821	RUNX3	protein_coding
ENSGALG00000001262	CLIC4	protein_coding
ENSGALG00000001283	SRRM1	protein_coding
ENSGALG00000017843	SNORA61	snoRNA
ENSGALG00000001310	TRNAU1AP	protein_coding
ENSGALG00000001329	EPB41	protein_coding
ENSGALG00000024318	TMEM200B	protein_coding
ENSGALG00000001453	FAM110D	protein_coding
ENSGALG00000001912	EPHA10	protein_coding
ENSGALG00000021645	C1orf109	protein_coding
ENSGALG00000001946	RSPO1	protein_coding
ENSGALG00000001973	GNL2	protein_coding
ENSGALG00000001996	DNALI1	protein_coding
ENSGALG00000002010	SNIP1	protein_coding
ENSGALG00000002021	ZC3H12A	protein_coding
ENSGALG00000003246	TXLNA	protein_coding
ENSGALG00000003383	KPNA6	protein_coding
ENSGALG00000003390	TSSK3	protein_coding
ENSGALG00000003405	BSDC1	protein_coding
ENSGALG00000003408	RP1-27O5.3	protein_coding
ENSGALG00000003420	ZBTB8A	protein_coding
ENSGALG00000027726	gga-mir-6637-1	miRNA
ENSGALG00000027600	gga-mir-6637-1	miRNA
ENSGALG00000003517	ZBTB8OS	protein_coding
ENSGALG00000003522	RBBP4	protein_coding
ENSGALG00000003529	SYNC	protein_coding
ENSGALG00000003539	KIAA1522	protein_coding
ENSGALG00000003563	YARS	protein_coding
ENSGALG00000003567	FNDC5	protein_coding
ENSGALG00000003573	HPCA	protein_coding
ENSGALG00000003577	RNF19B	protein_coding
ENSGALG00000003597	AK2	protein_coding
ENSGALG00000003614	AZIN2	protein_coding
ENSGALG00000003625	NDUFS5	protein_coding
ENSGALG00000003693	MACF1	protein_coding
ENSGALG00000018312	MIR205	miRNA
ENSGALG00000002723	ANKS1A	protein_coding
ENSGALG00000002735	TAF11	protein_coding
ENSGALG00000002762	UHRF1BP1	protein_coding
ENSGALG00000002773	SNRPC	protein_coding
ENSGALG00000002778	C6orf106	protein_coding
ENSGALG00000002792	SPDEF	protein_coding
ENSGALG00000002802	PACSIN1	protein_coding
ENSGALG00000002813	RPS10	protein_coding
ENSGALG00000002830	NUDT3	protein_coding
ENSGALG00000002840	GRM4	protein_coding
ENSGALG00000003474	MED20	protein_coding
ENSGALG00000003467	BYSL	protein_coding
ENSGALG00000003485	CCND3	protein_coding
ENSGALG00000003498	TAF8	protein_coding
ENSGALG00000023763	PIFO	protein_coding
ENSGALG00000003519	CHIA-M31	protein_coding
ENSGALG00000023760	CHIA	protein_coding
ENSGALG00000026858	BTG2	protein_coding
ENSGALG00000003546	FMOD	protein_coding
ENSGALG00000003551	PRELP	protein_coding
ENSGALG00000003554	OPTC	protein_coding
ENSGALG00000003601	ATP2B4	protein_coding
ENSGALG00000000988	EFTUD2	protein_coding
ENSGALG00000000918	CCDC103	protein_coding
ENSGALG00000000909	GFAP	protein_coding
ENSGALG00000000878	KIF18B	protein_coding
ENSGALG00000028031	C1QL1	protein_coding
ENSGALG00000000870	DCAKD	protein_coding
ENSGALG00000000857	NMT1	protein_coding
ENSGALG00000025771	PLCD3	protein_coding
ENSGALG00000000685	MAP3K14	protein_coding
ENSGALG00000000674	MYO1D	protein_coding
ENSGALG00000000367	ASIC2	protein_coding
ENSGALG00000000371	CRHR1	protein_coding
ENSGALG00000024062	RPRML	protein_coding
ENSGALG00000000379	RP11-290H9.2	protein_coding
ENSGALG00000000382	EFCAB3	protein_coding
ENSGALG00000000396	METTL2A	protein_coding
ENSGALG00000000410	TLK2	protein_coding
ENSGALG00000000461	MRC2	protein_coding
ENSGALG00000000478	TANC2	protein_coding
ENSGALG00000000603	KANSL1	protein_coding
ENSGALG00000000625	MAPT	protein_coding
ENSGALG00000023975	SLC25A39	protein_coding
ENSGALG00000026518	RUNDC3A	protein_coding
ENSGALG00000027677	DLX3	protein_coding
ENSGALG00000026503	DLX4	protein_coding
ENSGALG00000009944	MYST2	protein_coding
ENSGALG00000009943	FAM117A	protein_coding
ENSGALG00000009941	SLC35B1	protein_coding
ENSGALG00000028797	PPP1R1B	protein_coding
ENSGALG00000014607	STARD3	protein_coding
ENSGALG00000027281	PNMT	protein_coding
ENSGALG00000022030	PGAP3	protein_coding
ENSGALG00000018828	ERBB2	protein_coding
ENSGALG00000028030	gga-mir-6547	miRNA
ENSGALG00000026328	MIEN1	protein_coding
ENSGALG00000028806	GRB7	protein_coding
ENSGALG00000027818	RDH8	protein_coding
ENSGALG00000013481	IKZF3	protein_coding
ENSGALG00000013484	ZPBP2	protein_coding
ENSGALG00000026789	LRRC3C	protein_coding
ENSGALG00000029142	ORMDL3	protein_coding
ENSGALG00000013495	GSDMA	protein_coding
ENSGALG00000022293	PSMD3	protein_coding
ENSGALG00000026420	CSF3	protein_coding
ENSGALG00000013506	MED24	protein_coding
ENSGALG00000000270	THRA	protein_coding
ENSGALG00000013507	MSL1	protein_coding
ENSGALG00000003934	WIPF2	protein_coding
ENSGALG00000028716	CDC6	protein_coding
ENSGALG00000000430	SPPL2B	protein_coding
ENSGALG00000000458	TMPRSS9	protein_coding
ENSGALG00000028937	TIMM13	protein_coding
ENSGALG00000000470	LMNB2	protein_coding
ENSGALG00000000474	RPL36	protein_coding
ENSGALG00000000490	LONP1	protein_coding
ENSGALG00000000558	SLC1A6	protein_coding
ENSGALG00000000577	RANBP3	protein_coding
ENSGALG00000027742	KLHL33	protein_coding
ENSGALG00000021692	AC024592.12	protein_coding
ENSGALG00000000589	BTN1A1	protein_coding
ENSGALG00000000599	MARCH2	protein_coding
ENSGALG00000000613	RAB11B	protein_coding
ENSGALG00000000619	ANGPTL4	protein_coding
ENSGALG00000000621	KANK3	protein_coding
ENSGALG00000024398	RPS28	protein_coding
ENSGALG00000021688	CD320	protein_coding
ENSGALG00000028044	ADMP	protein_coding
ENSGALG00000000726	ELAVL1	protein_coding
ENSGALG00000001962	PTBP1	protein_coding
ENSGALG00000001969	LPPR3	protein_coding
ENSGALG00000027497	CFD	protein_coding
ENSGALG00000026231	ARID3A	protein_coding
ENSGALG00000021637	WDR18	protein_coding
ENSGALG00000026241	GRIN3B	protein_coding
ENSGALG00000002029	TMEM259	protein_coding
ENSGALG00000002453	ABCA7	protein_coding
ENSGALG00000027777	CNN2	protein_coding
ENSGALG00000002559	HMHA1	protein_coding
ENSGALG00000002591	POLR2E	protein_coding
ENSGALG00000002672	SBNO2	protein_coding
ENSGALG00000000206	RASSF2	protein_coding
ENSGALG00000000209	PRNP	protein_coding
ENSGALG00000000221	PROM2	protein_coding
ENSGALG00000000227	DPYSL2	protein_coding
ENSGALG00000000231	BNIP3L	protein_coding
ENSGALG00000000235	PPP2R2A	protein_coding
ENSGALG00000000242	EBF2	protein_coding
ENSGALG00000001838	XPO7	protein_coding
ENSGALG00000026250	DOK2	protein_coding
ENSGALG00000001795	GFRA2	protein_coding
ENSGALG00000001727	LZTS1	protein_coding
ENSGALG00000001712	ATP6V1B2	protein_coding
ENSGALG00000001693	SLC18A1	protein_coding
ENSGALG00000001663	MAK16	protein_coding
ENSGALG00000001651	TTI2	protein_coding
ENSGALG00000001640	RNF122	protein_coding
ENSGALG00000001608	UNC5D	protein_coding
ENSGALG00000001560	KCNU1	protein_coding
ENSGALG00000003092	ERLIN2	protein_coding
ENSGALG00000003101	PROSC	protein_coding
ENSGALG00000003118	GPR124	protein_coding
ENSGALG00000003124	BRF2	protein_coding
ENSGALG00000003129	RAB11FIP1	protein_coding
ENSGALG00000003142	PRLHRL	protein_coding
ENSGALG00000003264	DDHD2	protein_coding
ENSGALG00000003268	PPAPDC1B	protein_coding
ENSGALG00000003299	WHSC1L1	protein_coding
ENSGALG00000003305	LETM2	protein_coding
ENSGALG00000003311	FGFR1	protein_coding
ENSGALG00000024103	TACC1	protein_coding
ENSGALG00000003349	PLEKHA2	protein_coding
ENSGALG00000003356	TM2D2	protein_coding
ENSGALG00000003398	ADAM9	protein_coding
ENSGALG00000024085	INDOL1	protein_coding
ENSGALG00000024083	C8orf4	protein_coding
ENSGALG00000003470	ZMAT4	protein_coding
ENSGALG00000003473	SFRP1	protein_coding
ENSGALG00000003483	GOLGA7	protein_coding
ENSGALG00000026581	GINS4	protein_coding
ENSGALG00000003492	PPP1R3E	protein_coding
ENSGALG00000003518	AGPAT6	protein_coding
ENSGALG00000018503	NKX6-3	protein_coding
ENSGALG00000003594	ANK1	protein_coding
ENSGALG00000025684	gga-mir-2188	miRNA
ENSGALG00000003641	KAT6A	protein_coding
ENSGALG00000003659	AP3M2	protein_coding
ENSGALG00000003709	PLAT	protein_coding
ENSGALG00000003740	IKBKB	protein_coding
ENSGALG00000003755	VDAC3	protein_coding
ENSGALG00000003764	POLB	protein_coding
ENSGALG00000014540	KANSL3	protein_coding
ENSGALG00000000183	STAMBP	protein_coding
ENSGALG00000022134	DGUOKL	protein_coding
ENSGALG00000013436	TET3	protein_coding
ENSGALG00000026133	MOB1A	protein_coding
ENSGALG00000013480	MTHFD2	protein_coding
ENSGALG00000013515	RP11-287D1.3	protein_coding
ENSGALG00000013878	PCYOX1	protein_coding
ENSGALG00000028409	SNRPG	protein_coding
ENSGALG00000013876	FAM136A	protein_coding
ENSGALG00000024024	TGFA	protein_coding
ENSGALG00000027316	CRNN	protein_coding
ENSGALG00000027385		protein_coding
ENSGALG00000027708		miRNA
ENSGALG00000027876		protein_coding
ENSGALG00000017893		snRNA
ENSGALG00000025881		protein_coding
ENSGALG00000025909		misc_RNA
ENSGALG00000014720		protein_coding
ENSGALG00000022884		protein_coding
ENSGALG00000019233		protein_coding
ENSGALG00000026841		miRNA
ENSGALG00000026190		miRNA
ENSGALG00000026949		miRNA
ENSGALG00000016290		protein_coding
ENSGALG00000026432		miRNA
ENSGALG00000026018		miRNA
ENSGALG00000026013		miRNA
ENSGALG00000026360		protein_coding
ENSGALG00000022749		protein_coding
ENSGALG00000029031		miRNA
ENSGALG00000025658		snoRNA
ENSGALG00000025399		snoRNA
ENSGALG00000017029		protein_coding
ENSGALG00000025180		miRNA
ENSGALG00000022791		protein_coding
ENSGALG00000016601		protein_coding
ENSGALG00000028976		miRNA
ENSGALG00000026615		misc_RNA
ENSGALG00000028559		miRNA
ENSGALG00000028357		protein_coding
ENSGALG00000019667		protein_coding
ENSGALG00000028907		misc_RNA
ENSGALG00000027552		protein_coding
ENSGALG00000012332		protein_coding
ENSGALG00000026036		miRNA
ENSGALG00000012391		protein_coding
ENSGALG00000026749		miRNA
ENSGALG00000015106		protein_coding
ENSGALG00000019491		protein_coding
ENSGALG00000027966		misc_RNA
ENSGALG00000017398		protein_coding
ENSGALG00000027657		misc_RNA
ENSGALG00000021938		snoRNA
ENSGALG00000022770		protein_coding
ENSGALG00000016161		protein_coding
ENSGALG00000009041		protein_coding
ENSGALG00000027833		miRNA
ENSGALG00000023506		protein_coding
ENSGALG00000025131		miRNA
ENSGALG00000013825		protein_coding
ENSGALG00000009969		protein_coding
ENSGALG00000026515		misc_RNA
ENSGALG00000010288		protein_coding
ENSGALG00000028463		miRNA
ENSGALG00000020022		protein_coding
ENSGALG00000028420		protein_coding
ENSGALG00000025282		snoRNA
ENSGALG00000025541		snoRNA
ENSGALG00000025337		snoRNA
ENSGALG00000013993		protein_coding
ENSGALG00000025467		miRNA
ENSGALG00000014888		protein_coding
ENSGALG00000014950		protein_coding
ENSGALG00000014955		protein_coding
ENSGALG00000015345		protein_coding
ENSGALG00000015934		protein_coding
ENSGALG00000019859		protein_coding
ENSGALG00000028054		misc_RNA
ENSGALG00000026835		miRNA
ENSGALG00000026771		protein_coding
ENSGALG00000027937		protein_coding
ENSGALG00000028927		miRNA
ENSGALG00000009777		protein_coding
ENSGALG00000009792		protein_coding
ENSGALG00000028333		protein_coding
ENSGALG00000027945		protein_coding
ENSGALG00000020186		protein_coding
ENSGALG00000017858		snoRNA
ENSGALG00000013600		protein_coding
ENSGALG00000014479		protein_coding
ENSGALG00000028116		protein_coding
ENSGALG00000027117		miRNA
ENSGALG00000026688		protein_coding
ENSGALG00000026317		miRNA
ENSGALG00000006897		protein_coding
ENSGALG00000027667		protein_coding
ENSGALG00000008752		protein_coding
ENSGALG00000008727		protein_coding
ENSGALG00000023243		protein_coding
ENSGALG00000009292		protein_coding
ENSGALG00000028857		protein_coding
ENSGALG00000028762		protein_coding
ENSGALG00000023190		protein_coding
ENSGALG00000025807		protein_coding
ENSGALG00000028485		protein_coding
ENSGALG00000009552		protein_coding
ENSGALG00000026078		miRNA
ENSGALG00000025613		misc_RNA
ENSGALG00000010590		protein_coding
ENSGALG00000025695		snoRNA
ENSGALG00000029161		miRNA
ENSGALG00000021121		protein_coding
ENSGALG00000009329		protein_coding
ENSGALG00000028051		miRNA
ENSGALG00000025739		protein_coding
ENSGALG00000024306		protein_coding
ENSGALG00000002961		protein_coding
ENSGALG00000003013		protein_coding
ENSGALG00000025583		snoRNA
ENSGALG00000021101		protein_coding
ENSGALG00000023842		protein_coding
ENSGALG00000006095		protein_coding
ENSGALG00000007055		protein_coding
ENSGALG00000020753		protein_coding
ENSGALG00000028238		protein_coding
ENSGALG00000020976		protein_coding
ENSGALG00000024984		snoRNA
ENSGALG00000025166		snoRNA
ENSGALG00000017870		snoRNA
ENSGALG00000017871		snoRNA
ENSGALG00000017872		snoRNA
ENSGALG00000025527		snoRNA
ENSGALG00000025627		snoRNA
ENSGALG00000025668		snoRNA
ENSGALG00000026657		protein_coding
ENSGALG00000017873		snoRNA
ENSGALG00000008854		protein_coding
ENSGALG00000025335		miRNA
ENSGALG00000010474		protein_coding
ENSGALG00000023296		protein_coding
ENSGALG00000010487		protein_coding
ENSGALG00000003025		protein_coding
ENSGALG00000027637		protein_coding
ENSGALG00000002475		protein_coding
ENSGALG00000027852		protein_coding
ENSGALG00000028375		miRNA
ENSGALG00000028855		protein_coding
ENSGALG00000029151		protein_coding
ENSGALG00000001398		protein_coding
ENSGALG00000001478		protein_coding
ENSGALG00000001552		protein_coding
ENSGALG00000003644		protein_coding
ENSGALG00000027078		miRNA
ENSGALG00000025917		protein_coding
ENSGALG00000014375		protein_coding
ENSGALG00000021295		protein_coding
ENSGALG00000027704		protein_coding
ENSGALG00000026112		protein_coding
ENSGALG00000021875		protein_coding
ENSGALG00000026032		protein_coding
ENSGALG00000025523		miRNA
ENSGALG00000022662		pseudogene
ENSGALG00000001720		protein_coding
ENSGALG00000022661		protein_coding
ENSGALG00000021346		protein_coding
ENSGALG00000028742		protein_coding
ENSGALG00000027850		misc_RNA
ENSGALG00000002436		protein_coding
ENSGALG00000029091		protein_coding
ENSGALG00000007684		protein_coding
ENSGALG00000007727		protein_coding
ENSGALG00000007741		protein_coding
ENSGALG00000022635		protein_coding
ENSGALG00000022634		protein_coding
ENSGALG00000021512		protein_coding
ENSGALG00000023731		protein_coding
ENSGALG00000021260		protein_coding
ENSGALG00000004943		protein_coding
ENSGALG00000004951		protein_coding
ENSGALG00000025864		protein_coding
ENSGALG00000026438		protein_coding
ENSGALG00000027424		misc_RNA
ENSGALG00000023557		protein_coding
ENSGALG00000028777		misc_RNA
ENSGALG00000026756		pseudogene
ENSGALG00000026258		protein_coding
ENSGALG00000005389		protein_coding
ENSGALG00000021437		protein_coding
ENSGALG00000026054		protein_coding
ENSGALG00000028407		protein_coding
ENSGALG00000028302		protein_coding
ENSGALG00000026568		protein_coding
ENSGALG00000027244		protein_coding
ENSGALG00000003048		protein_coding
ENSGALG00000003051		protein_coding
ENSGALG00000003440		protein_coding
ENSGALG00000021286		protein_coding
ENSGALG00000024260		protein_coding
ENSGALG00000026817		protein_coding
ENSGALG00000007133		protein_coding
ENSGALG00000025610		miRNA
ENSGALG00000007283		protein_coding
ENSGALG00000028895		protein_coding
ENSGALG00000021344		protein_coding
ENSGALG00000026805		snoRNA
ENSGALG00000028572		snoRNA
ENSGALG00000028789		snoRNA
ENSGALG00000017840		snoRNA
ENSGALG00000004751		protein_coding
ENSGALG00000023813		protein_coding
ENSGALG00000027796		miRNA
ENSGALG00000025587		snoRNA
ENSGALG00000026090		protein_coding
ENSGALG00000001404		protein_coding
ENSGALG00000001734		protein_coding
ENSGALG00000025590		snoRNA
ENSGALG00000017357		protein_coding
ENSGALG00000021212		protein_coding
ENSGALG00000009123		protein_coding
ENSGALG00000009120		protein_coding
ENSGALG00000021318		protein_coding
ENSGALG00000028111		protein_coding
ENSGALG00000027242		protein_coding
ENSGALG00000023939		protein_coding
ENSGALG00000001807		protein_coding
ENSGALG00000024871		snoRNA
ENSGALG00000021738		snoRNA
ENSGALG00000005445		protein_coding
ENSGALG00000023523		protein_coding
ENSGALG00000005555		protein_coding
ENSGALG00000005567		protein_coding
ENSGALG00000028283		protein_coding
ENSGALG00000002005		protein_coding
ENSGALG00000026875		protein_coding
ENSGALG00000021615		protein_coding
ENSGALG00000021902		protein_coding
ENSGALG00000001137		protein_coding
ENSGALG00000001604		protein_coding
ENSGALG00000024265		protein_coding
ENSGALG00000006746		protein_coding
ENSGALG00000000360		protein_coding
ENSGALG00000017841		snoRNA
ENSGALG00000025486		snoRNA
ENSGALG00000024701		snoRNA
ENSGALG00000021686		protein_coding
ENSGALG00000029066		protein_coding
ENSGALG00000024628		snRNA
ENSGALG00000026041		protein_coding
ENSGALG00000025389		snoRNA
ENSGALG00000025602		snoRNA
ENSGALG00000017845		snoRNA
ENSGALG00000028258		protein_coding
ENSGALG00000021644		protein_coding
ENSGALG00000002013		protein_coding
ENSGALG00000027368		miRNA
ENSGALG00000021609		protein_coding
ENSGALG00000025773		protein_coding
ENSGALG00000026174		miRNA
ENSGALG00000000914		protein_coding
ENSGALG00000000824		protein_coding
ENSGALG00000000694		protein_coding
ENSGALG00000024063		protein_coding
ENSGALG00000025414		miRNA
ENSGALG00000026541		protein_coding
ENSGALG00000021693		protein_coding
ENSGALG00000026845		protein_coding
ENSGALG00000000629		protein_coding
ENSGALG00000026161		protein_coding
ENSGALG00000026844		protein_coding
ENSGALG00000000722		protein_coding
ENSGALG00000024395		protein_coding
ENSGALG00000026376		miRNA
ENSGALG00000026711		snRNA
ENSGALG00000002595		protein_coding
ENSGALG00000024217		protein_coding
ENSGALG00000018631		protein_coding
ENSGALG00000003444		protein_coding
ENSGALG00000026763		protein_coding
ENSGALG00000028651		protein_coding
ENSGALG00000018879		protein_coding
ENSGALG00000000013		protein_coding
ENSGALG00000013879		protein_coding
ENSGALG00000028192		protein_coding
ENSGALG00000028706		protein_coding
ENSGALG00000024141		protein_coding
ENSGALG00000025900		protein_coding
ENSGALG00000028843		protein_coding
ENSGALG00000024138		protein_coding
ENSGALG00000009189		protein_coding
ENSGALG00000018882		protein_coding
ENSGALG00000029144		protein_coding
ENSGALG00000024136		protein_coding
ENSGALG00000024135		protein_coding
ENSGALG00000018878		protein_coding
ENSGALG00000029080		protein_coding
ENSGALG00000026256		protein_coding

## Sheet: Sheet2
Candidate genes identified by XPEHH test
Gene_id	Gene_name	Gene_biotype
