# Supplementary material for: Identifying Candidate Genes for Hypoxia Adaptation of Tibet Chicken Embryos by Selection Signature Analyses and RNA Sequencing
Source: Genes (Basel). 2020 Jul 20;11(7):823. doi: 10.3390/genes11070823 (PMC7397227; doi:10.3390/genes11070823)
Supplement: Supplementary file 1 [file genes-11-00823-s001.zip › Supplementary_files/Table S2.xlsx]

## Sheet: Sheet1
Candidate genes identified by Fst test
Gene_id	Gene_name	Gene_biotype
ENSGALG00000008486	CACNA2D1	protein_coding
ENSGALG00000008461	HGF	protein_coding
ENSGALG00000008167	KMT2E	protein_coding
ENSGALG00000013182	GRAMD4	protein_coding
ENSGALG00000009485	IMMP2L	protein_coding
ENSGALG00000009601	NELL2	protein_coding
ENSGALG00000009759	SLC16A7	protein_coding
ENSGALG00000009805	PPM1H	protein_coding
ENSGALG00000009808	AVPR1A	protein_coding
ENSGALG00000009815	TMEM5	protein_coding
ENSGALG00000009825	SRGAP1	protein_coding
ENSGALG00000009899	CAND1	protein_coding
ENSGALG00000010148	PTPRR	protein_coding
ENSGALG00000010198	TPH2	protein_coding
ENSGALG00000010253	ZDHHC17	protein_coding
ENSGALG00000010958	PPFIA2	protein_coding
ENSGALG00000011002	LRRIQ1	protein_coding
ENSGALG00000027213	ALX1	protein_coding
ENSGALG00000027633	RASSF9	protein_coding
ENSGALG00000018238	MIR135A2	miRNA
ENSGALG00000011958	TEF	protein_coding
ENSGALG00000011965	ZC3H7B	protein_coding
ENSGALG00000012533	MYH9	protein_coding
ENSGALG00000026473	CHST11	protein_coding
ENSGALG00000012857	DENND2A	protein_coding
ENSGALG00000012890	DGKI	protein_coding
ENSGALG00000012911	SYT10	protein_coding
ENSGALG00000013071	CALD1	protein_coding
ENSGALG00000013117	PIK3C2G	protein_coding
ENSGALG00000013265	GYS2	protein_coding
ENSGALG00000014228	SMC1B	protein_coding
ENSGALG00000014232	RIBC2	protein_coding
ENSGALG00000014234	ATXN10	protein_coding
ENSGALG00000017291	FAR2	protein_coding
ENSGALG00000017283	CCND2	protein_coding
ENSGALG00000027299	NTF3	protein_coding
ENSGALG00000011930	OVSTL	protein_coding
ENSGALG00000026901	gga-mir-6606	miRNA
ENSGALG00000014361	MAN1A2	protein_coding
ENSGALG00000014528	ENO2	protein_coding
ENSGALG00000014554	ATN1	protein_coding
ENSGALG00000014555	C12orf57	protein_coding
ENSGALG00000015084	IGSF11	protein_coding
ENSGALG00000015204	ATG3	protein_coding
ENSGALG00000015207	F5	protein_coding
ENSGALG00000015351	CBLB	protein_coding
ENSGALG00000015499	CADM2	protein_coding
ENSGALG00000025177	MIR1806	miRNA
ENSGALG00000015511	ROBO1	protein_coding
ENSGALG00000015662	LIPI	protein_coding
ENSGALG00000015681	NRIP1	protein_coding
ENSGALG00000015770	APP	protein_coding
ENSGALG00000015802	N6AMT1	protein_coding
ENSGALG00000015887	URB1	protein_coding
ENSGALG00000028617	MIR3524	miRNA
ENSGALG00000016009	KCNE2	protein_coding
ENSGALG00000016011	C21orf140	protein_coding
ENSGALG00000016196	CBS	protein_coding
ENSGALG00000016198	U2AF1	protein_coding
ENSGALG00000016199	CRYAA	protein_coding
ENSGALG00000016206	AGPAT3	protein_coding
ENSGALG00000016266	PRRG1	protein_coding
ENSGALG00000016511	ADGRG2	protein_coding
ENSGALG00000016518	PHKA2	protein_coding
ENSGALG00000016594	FRMPD4	protein_coding
ENSGALG00000028601	ZBED1	protein_coding
ENSGALG00000016681	DHRSX	protein_coding
ENSGALG00000016817	RASA3	protein_coding
ENSGALG00000026677	F10	protein_coding
ENSGALG00000016833	F7	protein_coding
ENSGALG00000016834	MCF2L	protein_coding
ENSGALG00000016981	SPERT	protein_coding
ENSGALG00000016990	LRCH1	protein_coding
ENSGALG00000017005	CAB39L	protein_coding
ENSGALG00000017006	SETDB2	protein_coding
ENSGALG00000019094	PHF11	protein_coding
ENSGALG00000017106	ATP8A2	protein_coding
ENSGALG00000017119	TNFRSF19	protein_coding
ENSGALG00000017122	SGCG	protein_coding
ENSGALG00000017132	XPO4	protein_coding
ENSGALG00000017133	EEF1AKMT1	protein_coding
ENSGALG00000017134	IFT88	protein_coding
ENSGALG00000017173	GUCY1A2	protein_coding
ENSGALG00000017180	DYNC2H1	protein_coding
ENSGALG00000017181	DCUN1D5	protein_coding
ENSGALG00000017190	CEP126	protein_coding
ENSGALG00000017191	ANGPTL5	protein_coding
ENSGALG00000027409	CHORDC1	protein_coding
ENSGALG00000019054	NAALAD2	protein_coding
ENSGALG00000004754	OBSCN	protein_coding
ENSGALG00000006112	SCN5A	protein_coding
ENSGALG00000006264	MLL3	protein_coding
ENSGALG00000006314	DPP6	protein_coding
ENSGALG00000006336	PAXIP1	protein_coding
ENSGALG00000006400	LMBR1	protein_coding
ENSGALG00000006438	MNX1	protein_coding
ENSGALG00000007125	PARD3	protein_coding
ENSGALG00000007721	ARHGAP21	protein_coding
ENSGALG00000007766	KIAA1217	protein_coding
ENSGALG00000008602	SLC39A12	protein_coding
ENSGALG00000008954	RUNDC3B	protein_coding
ENSGALG00000009394	ANKIB1	protein_coding
ENSGALG00000009399	GATAD1	protein_coding
ENSGALG00000009410	PEX1	protein_coding
ENSGALG00000009500	VPS50	protein_coding
ENSGALG00000009641	COL1A2	protein_coding
ENSGALG00000010786	DGKB	protein_coding
ENSGALG00000010794	MEOX2	protein_coding
ENSGALG00000027900	5S_rRNA	rRNA
ENSGALG00000010836	AHR	protein_coding
ENSGALG00000010865	TMEM196	protein_coding
ENSGALG00000010949	GPNMB	protein_coding
ENSGALG00000028095	HOXA1	protein_coding
ENSGALG00000011053	HOXA2	protein_coding
ENSGALG00000011055	HOXA4	protein_coding
ENSGALG00000025929	HOXA5	protein_coding
ENSGALG00000023130	HOXA11	protein_coding
ENSGALG00000028702	EVX1	protein_coding
ENSGALG00000011251	TBC1D5	protein_coding
ENSGALG00000011283	ZNF385D	protein_coding
ENSGALG00000011291	NR1D2	protein_coding
ENSGALG00000011294	THRB	protein_coding
ENSGALG00000011556	CAPN7	protein_coding
ENSGALG00000011567	COL6A6	protein_coding
ENSGALG00000011574	PIK3R4	protein_coding
ENSGALG00000011995	CLASP2	protein_coding
ENSGALG00000012310	RALA	protein_coding
ENSGALG00000012316	CDK13	protein_coding
ENSGALG00000012352	BLVRA	protein_coding
ENSGALG00000012389	CNTNAP2	protein_coding
ENSGALG00000012677	CDKAL1	protein_coding
ENSGALG00000012689	KIF13A	protein_coding
ENSGALG00000012692	SIRT5	protein_coding
ENSGALG00000012732	PHACTR1	protein_coding
ENSGALG00000012735	EDN1	protein_coding
ENSGALG00000013100	GRB10	protein_coding
ENSGALG00000028075	VSTM2A	protein_coding
ENSGALG00000013124	FHOD3	protein_coding
ENSGALG00000013193	IRX2	protein_coding
ENSGALG00000013200	GABBR2	protein_coding
ENSGALG00000013403	MSANTD3	protein_coding
ENSGALG00000013438	TEX10	protein_coding
ENSGALG00000013441	INVS	protein_coding
ENSGALG00000013681	ZNF407	protein_coding
ENSGALG00000013697	CNDP1	protein_coding
ENSGALG00000013880	CEP192	protein_coding
ENSGALG00000013867	PTPN2	protein_coding
ENSGALG00000019501	LRRC30	protein_coding
ENSGALG00000014615	LAMA1	protein_coding
ENSGALG00000026870	TMEM200C	protein_coding
ENSGALG00000014762	AKAP7L	protein_coding
ENSGALG00000014860	YES1	protein_coding
ENSGALG00000015157	TRAPPC8	protein_coding
ENSGALG00000015248	SNTG1	protein_coding
ENSGALG00000015926	RUNX1T1	protein_coding
ENSGALG00000016111	CSMD3	protein_coding
ENSGALG00000016123	TRPS1	protein_coding
ENSGALG00000016122	EIF3H	protein_coding
ENSGALG00000016270	EFR3A	protein_coding
ENSGALG00000016257	RP11-240B13.2	protein_coding
ENSGALG00000016244	LRRC6	protein_coding
ENSGALG00000019426	TMEM71	protein_coding
ENSGALG00000016243	PHF20L1	protein_coding
ENSGALG00000016203	KHDRBS3	protein_coding
ENSGALG00000025500	MIR1770	miRNA
ENSGALG00000027870	LYPD2	protein_coding
ENSGALG00000016152	LY6E	protein_coding
ENSGALG00000007866	BCL11A	protein_coding
ENSGALG00000007853	PAPOLG	protein_coding
ENSGALG00000004483	AHSA2	protein_coding
ENSGALG00000004455	USP34	protein_coding
ENSGALG00000027632	ACYP2	protein_coding
ENSGALG00000009388	SUSD4	protein_coding
ENSGALG00000009881	HHAT	protein_coding
ENSGALG00000010017	MCFD2	protein_coding
ENSGALG00000010020	TTC7A	protein_coding
ENSGALG00000010050	LRFN2	protein_coding
ENSGALG00000010051	MOCS1	protein_coding
ENSGALG00000010055	DAAM2	protein_coding
ENSGALG00000010057	KIF6	protein_coding
ENSGALG00000025818	KCNK5	protein_coding
ENSGALG00000010078	GLP1R	protein_coding
ENSGALG00000010116	DNAH8	protein_coding
ENSGALG00000010131	BTBD9	protein_coding
ENSGALG00000010664	KIF26B	protein_coding
ENSGALG00000010709	AKT3	protein_coding
ENSGALG00000010773	GREM2	protein_coding
ENSGALG00000012256	UTRN	protein_coding
ENSGALG00000025231	MIR1734	miRNA
ENSGALG00000012378	KATNA1	protein_coding
ENSGALG00000012386	LATS1	protein_coding
ENSGALG00000012387	NUP43	protein_coding
ENSGALG00000013683	ARID1B	protein_coding
ENSGALG00000013826	ABRACL	protein_coding
ENSGALG00000013829	REPS1	protein_coding
ENSGALG00000014006	SAMD3	protein_coding
ENSGALG00000014009	L3MBTL3	protein_coding
ENSGALG00000014825	SOGA3	protein_coding
ENSGALG00000014827	KIAA0408	protein_coding
ENSGALG00000014844	NKAIN2	protein_coding
ENSGALG00000027036	PKIB	protein_coding
ENSGALG00000014868	SERINC1	protein_coding
ENSGALG00000014870	HSF2	protein_coding
ENSGALG00000014873	GJA1	protein_coding
ENSGALG00000015313	PDSS2	protein_coding
ENSGALG00000015405	PREP	protein_coding
ENSGALG00000015465	ASCC3	protein_coding
ENSGALG00000015517	KLHL32	protein_coding
ENSGALG00000015593	EPHA7	protein_coding
ENSGALG00000015596	MAP3K7	protein_coding
ENSGALG00000015733	MDN1	protein_coding
ENSGALG00000015762	LYRM2	protein_coding
ENSGALG00000015768	ANKRD6	protein_coding
ENSGALG00000015836	CEP162	protein_coding
ENSGALG00000015838	MRAP2	protein_coding
ENSGALG00000027355	TPBG	protein_coding
ENSGALG00000015864	IBTK	protein_coding
ENSGALG00000015898	MYO6	protein_coding
ENSGALG00000016292	COL21A1	protein_coding
ENSGALG00000016341	CSMD1	protein_coding
ENSGALG00000016352	DLGAP2	protein_coding
ENSGALG00000016679	PKHD1	protein_coding
ENSGALG00000004716	ZC4H2	protein_coding
ENSGALG00000004715	ZC3H12B	protein_coding
ENSGALG00000004713	LAS1L	protein_coding
ENSGALG00000004709	MSN	protein_coding
ENSGALG00000004692	FDX1L	protein_coding
ENSGALG00000018323	MIR223	miRNA
ENSGALG00000004644	HSF3	protein_coding
ENSGALG00000004638	HEPH	protein_coding
ENSGALG00000004619	GPR83-L	protein_coding
ENSGALG00000004198	PDZD11	protein_coding
ENSGALG00000004195	KIF4A	protein_coding
ENSGALG00000004187	TAF9	protein_coding
ENSGALG00000008970	NRK	protein_coding
ENSGALG00000008990	CXorf57	protein_coding
ENSGALG00000009489	FSTL5	protein_coding
ENSGALG00000028643	ANAPC10	protein_coding
ENSGALG00000009961	ABCE1	protein_coding
ENSGALG00000009968	OTUD4	protein_coding
ENSGALG00000010061	LRBA	protein_coding
ENSGALG00000010392	CCSER1	protein_coding
ENSGALG00000010414	SEC24B	protein_coding
ENSGALG00000010610	SNX25	protein_coding
ENSGALG00000010611	KIAA1430	protein_coding
ENSGALG00000020210	CENPU	protein_coding
ENSGALG00000010636	PRIMPOL	protein_coding
ENSGALG00000010638	CASP3	protein_coding
ENSGALG00000010674	DCTD	protein_coding
ENSGALG00000020199	GPM6A	protein_coding
ENSGALG00000011319	LPHN3	protein_coding
ENSGALG00000011963	PRDM5	protein_coding
ENSGALG00000012019	ARSJ	protein_coding
ENSGALG00000013503	FAM149A	protein_coding
ENSGALG00000013535	CYP4V2	protein_coding
ENSGALG00000013571	F11	protein_coding
ENSGALG00000013684	SGCZ	protein_coding
ENSGALG00000021732	MIR383	miRNA
ENSGALG00000013725	LONRF1	protein_coding
ENSGALG00000013726	PAICS	protein_coding
ENSGALG00000013728	PPAT	protein_coding
ENSGALG00000013778	EXOC1	protein_coding
ENSGALG00000013925	KIT	protein_coding
ENSGALG00000014343	ARAP2	protein_coding
ENSGALG00000014425	NCAPG	protein_coding
ENSGALG00000015010	NSG1	protein_coding
ENSGALG00000015012	STX18	protein_coding
ENSGALG00000015015	CYTL1	protein_coding
ENSGALG00000015023	STK32B	protein_coding
ENSGALG00000004414	LUZP2	protein_coding
ENSGALG00000004250	B4GALNT4	protein_coding
ENSGALG00000004239	IFITM5	protein_coding
ENSGALG00000004234	ATHL1	protein_coding
ENSGALG00000004219	PSMD13	protein_coding
ENSGALG00000004201	SIRT3	protein_coding
ENSGALG00000003958	PRMT3	protein_coding
ENSGALG00000003908	SLC6A5	protein_coding
ENSGALG00000003777	NELL1	protein_coding
ENSGALG00000003660	FANCF	protein_coding
ENSGALG00000003655	GAS2	protein_coding
ENSGALG00000012163	BDNF	protein_coding
ENSGALG00000025446	MIR1760	miRNA
ENSGALG00000012160	KIF18A	protein_coding
ENSGALG00000012153	METTL15	protein_coding
ENSGALG00000005716	SBF2	protein_coding
ENSGALG00000006216	MYOD1	protein_coding
ENSGALG00000006220	KCNC1	protein_coding
ENSGALG00000006830	CHID1	protein_coding
ENSGALG00000006841	POLR2L	protein_coding
ENSGALG00000006856	CD151	protein_coding
ENSGALG00000008044	CD82	protein_coding
ENSGALG00000008603	ITPKA	protein_coding
ENSGALG00000009176	TTBK2	protein_coding
ENSGALG00000009463	DCAF5	protein_coding
ENSGALG00000009491	RAD51B	protein_coding
ENSGALG00000029022	NPAS3	protein_coding
ENSGALG00000010663	TTC8	protein_coding
ENSGALG00000011225	SLC25A47	protein_coding
ENSGALG00000011228	WARS	protein_coding
ENSGALG00000011236	BEGAIN	protein_coding
ENSGALG00000011366	MOK	protein_coding
ENSGALG00000011368	ZNF839	protein_coding
ENSGALG00000011372	CINP	protein_coding
ENSGALG00000011373	TECPR2	protein_coding
ENSGALG00000011464	EIF5	protein_coding
ENSGALG00000012282	L2HGDH	protein_coding
ENSGALG00000012287	ATP5S	protein_coding
ENSGALG00000012295	CDKL1	protein_coding
ENSGALG00000012321	MAP4K5	protein_coding
ENSGALG00000012400	TXNDC16	protein_coding
ENSGALG00000012401	GPR137C	protein_coding
ENSGALG00000012404	ERO1L	protein_coding
ENSGALG00000012408	PSMC6	protein_coding
ENSGALG00000012426	DDHD1	protein_coding
ENSGALG00000002594	TFPI	protein_coding
ENSGALG00000002632	CALCRL	protein_coding
ENSGALG00000003126	ERBB4	protein_coding
ENSGALG00000004228	TRAF3IP1	protein_coding
ENSGALG00000004236	TRAF3IP1	protein_coding
ENSGALG00000013233	PPP1R9B	protein_coding
ENSGALG00000013235	PDK1	protein_coding
ENSGALG00000009362	ITGA6	protein_coding
ENSGALG00000011478	MARCH4	protein_coding
ENSGALG00000011492	XRCC5	protein_coding
ENSGALG00000012049	ZNF148	protein_coding
ENSGALG00000012177	NCKAP5	protein_coding
ENSGALG00000002845	CTNNA3	protein_coding
ENSGALG00000002864	LRRTM3	protein_coding
ENSGALG00000003135	ANK3	protein_coding
ENSGALG00000003805	PRKG1	protein_coding
ENSGALG00000004947	POLR3A	protein_coding
ENSGALG00000023925	RP11-400G3.5	protein_coding
ENSGALG00000005469	CYP2C45	protein_coding
ENSGALG00000005519	TLL2	protein_coding
ENSGALG00000005637	GBF1	protein_coding
ENSGALG00000005649	TMEM150A	protein_coding
ENSGALG00000005653	NFKB2	protein_coding
ENSGALG00000028763	gga-mir-3537	miRNA
ENSGALG00000005680	PSD	protein_coding
ENSGALG00000005698	HIF1AN	protein_coding
ENSGALG00000005704	RP11-411B6.6	protein_coding
ENSGALG00000005722	SEC31B	protein_coding
ENSGALG00000006352	CH25H	protein_coding
ENSGALG00000006378	LIPA	protein_coding
ENSGALG00000006538	TBC1D12	protein_coding
ENSGALG00000028961	gga-mir-6657	miRNA
ENSGALG00000025643	5S_rRNA	rRNA
ENSGALG00000006524	NOC3L	protein_coding
ENSGALG00000028043	PLCE1	protein_coding
ENSGALG00000006790	KIF11	protein_coding
ENSGALG00000006865	IDE	protein_coding
ENSGALG00000006884	MARCH5	protein_coding
ENSGALG00000006912	CPEB3	protein_coding
ENSGALG00000006935	BTAF1	protein_coding
ENSGALG00000007007	KNDC1	protein_coding
ENSGALG00000007045	GPR123	protein_coding
ENSGALG00000008542	ADD3	protein_coding
ENSGALG00000008555	MXI1	protein_coding
ENSGALG00000002192	PTPRC	protein_coding
ENSGALG00000002223	LHX9	protein_coding
ENSGALG00000002224	C1ORF53	protein_coding
ENSGALG00000002246	DENND1B	protein_coding
ENSGALG00000005065	PLA2G4A	protein_coding
ENSGALG00000005069	PTGS2	protein_coding
ENSGALG00000005229	DPH5	protein_coding
ENSGALG00000025580	MIR1610	miRNA
ENSGALG00000020879	SLC30A7	protein_coding
ENSGALG00000027984	EXTL2	protein_coding
ENSGALG00000005248	CDC14A	protein_coding
ENSGALG00000005252	GPR88	protein_coding
ENSGALG00000005257	VCAM1	protein_coding
ENSGALG00000005277	RTCA	protein_coding
ENSGALG00000005280	DBT	protein_coding
ENSGALG00000005284	LRRC39	protein_coding
ENSGALG00000005290	TRMT13	protein_coding
ENSGALG00000005302	SASS6	protein_coding
ENSGALG00000005329	HIAT1	protein_coding
ENSGALG00000005340	SLC35A3	protein_coding
ENSGALG00000005407	AGL	protein_coding
ENSGALG00000005478	SNX7	protein_coding
ENSGALG00000018336	MIR137	miRNA
ENSGALG00000005922	RPL5	protein_coding
ENSGALG00000005935	EVI5	protein_coding
ENSGALG00000005940	GFI1	protein_coding
ENSGALG00000006864	COL24A1	protein_coding
ENSGALG00000010570	BTF3L4	protein_coding
ENSGALG00000010613	ZFYVE9	protein_coding
ENSGALG00000010889	HOOK1	protein_coding
ENSGALG00000011388	RABGGTB	protein_coding
ENSGALG00000011392	MSH4	protein_coding
ENSGALG00000020590	CCDC101	protein_coding
ENSGALG00000005505	PIK3CB	protein_coding
ENSGALG00000021092	SLC19A3	protein_coding
ENSGALG00000003003	CCL20	protein_coding
ENSGALG00000002992	DAW1	protein_coding
ENSGALG00000002974	SPHKAP	protein_coding
ENSGALG00000002963	PID1	protein_coding
ENSGALG00000002374	SLC9A9	protein_coding
ENSGALG00000020626	C3ORF55	protein_coding
ENSGALG00000004283	GCOM1	protein_coding
ENSGALG00000004304	TCF12	protein_coding
ENSGALG00000006445	ARNT2	protein_coding
ENSGALG00000005309	TKT	protein_coding
ENSGALG00000005400	CACNA2D3	protein_coding
ENSGALG00000005913	EEFSEC	protein_coding
ENSGALG00000007332	PRICKLE2	protein_coding
ENSGALG00000007392	ADAMTS9	protein_coding
ENSGALG00000008487	TMCC1	protein_coding
ENSGALG00000008490	TRH	protein_coding
ENSGALG00000008500	RBSN	protein_coding
ENSGALG00000008506	MRPS25	protein_coding
ENSGALG00000000774	TLR21	protein_coding
ENSGALG00000000874	NDRG4	protein_coding
ENSGALG00000000880	GINS3	protein_coding
ENSGALG00000000886	CCDC113	protein_coding
ENSGALG00000000889	CSNK2A2	protein_coding
ENSGALG00000001316	CPNE2	protein_coding
ENSGALG00000021473	FAM192A	protein_coding
ENSGALG00000001350	RSPRY1	protein_coding
ENSGALG00000025933	ARL2BP	protein_coding
ENSGALG00000001391	PLLP	protein_coding
ENSGALG00000003663	RBL2	protein_coding
ENSGALG00000003719	CHD9	protein_coding
ENSGALG00000004907	KCTD15	protein_coding
ENSGALG00000005006	UBA2	protein_coding
ENSGALG00000005114	CES1	protein_coding
ENSGALG00000005319	CDH8	protein_coding
ENSGALG00000026094	PCDHA11	protein_coding
ENSGALG00000000846	TMCO6	protein_coding
ENSGALG00000000899	PSD2	protein_coding
ENSGALG00000000917	NRG2	protein_coding
ENSGALG00000002184	RANBP17	protein_coding
ENSGALG00000002105	FOXI1	protein_coding
ENSGALG00000002080	DOCK2	protein_coding
ENSGALG00000027809	FAM196B	protein_coding
ENSGALG00000001916	SLIT3	protein_coding
ENSGALG00000001895	PANK3	protein_coding
ENSGALG00000018268	MIR103A1	miRNA
ENSGALG00000026551	gga-mir-6569	miRNA
ENSGALG00000001695	GABRA6	protein_coding
ENSGALG00000001690	GABRB2	protein_coding
ENSGALG00000005535	TCOF1	protein_coding
ENSGALG00000004581	NDST1	protein_coding
ENSGALG00000004588	RPS14	protein_coding
ENSGALG00000004594	CD74	protein_coding
ENSGALG00000002873	RSL1D1	protein_coding
ENSGALG00000002910	GSPT1	protein_coding
ENSGALG00000002924	SNX29P2	protein_coding
ENSGALG00000004224	MAD1L1	protein_coding
ENSGALG00000004238	FTSJ2	protein_coding
ENSGALG00000004245	NUDT1	protein_coding
ENSGALG00000004255	SNX8	protein_coding
ENSGALG00000007291	C16orf72	protein_coding
ENSGALG00000021511	CHD6	protein_coding
ENSGALG00000002045	EIF2S2	protein_coding
ENSGALG00000002054	RALY	protein_coding
ENSGALG00000004621	PREX1	protein_coding
ENSGALG00000002579	RIMBP2	protein_coding
ENSGALG00000002679	GLT1D1	protein_coding
ENSGALG00000001183	MYH10	protein_coding
ENSGALG00000001238	STX8	protein_coding
ENSGALG00000008959	EXD3	protein_coding
ENSGALG00000008952	NOXA1	protein_coding
ENSGALG00000008932	ENTPD8	protein_coding
ENSGALG00000008936	ENTPD8L	protein_coding
ENSGALG00000008873	POLE3	protein_coding
ENSGALG00000008865	HDHD3	protein_coding
ENSGALG00000008861	BSPRY	protein_coding
ENSGALG00000008859	WDR31	protein_coding
ENSGALG00000008857	PRPF4	protein_coding
ENSGALG00000008456	CACNA1B	protein_coding
ENSGALG00000028265	SURF4	protein_coding
ENSGALG00000003175	STKLD1	protein_coding
ENSGALG00000003166	REXO4	protein_coding
ENSGALG00000003028	ADAMTS13	protein_coding
ENSGALG00000001124	LHX2	protein_coding
ENSGALG00000005279	BRIP1	protein_coding
ENSGALG00000005285	TBX4	protein_coding
ENSGALG00000005295	BCAS3	protein_coding
ENSGALG00000005403	DHRS11	protein_coding
ENSGALG00000005405	MRM1	protein_coding
ENSGALG00000027641	DUSP14	protein_coding
ENSGALG00000005468	SYNRG	protein_coding
ENSGALG00000005660	NF1	protein_coding
ENSGALG00000005668	WSB1	protein_coding
ENSGALG00000005685	KSR1	protein_coding
ENSGALG00000005693	NOS2	protein_coding
ENSGALG00000000271	C2CD2L	protein_coding
ENSGALG00000000285	DPAGT1	protein_coding
ENSGALG00000024338	H2AFX	protein_coding
ENSGALG00000000291	HMBS	protein_coding
ENSGALG00000000300	VPS11	protein_coding
ENSGALG00000000312	SIK2	protein_coding
ENSGALG00000010422	FEZ1	protein_coding
ENSGALG00000000316	PKNOX2	protein_coding
ENSGALG00000014065	FAM76A	protein_coding
ENSGALG00000027017	SESN2	protein_coding
ENSGALG00000000621	KANK3	protein_coding
ENSGALG00000024398	RPS28	protein_coding
ENSGALG00000021688	CD320	protein_coding
ENSGALG00000028044	ADMP	protein_coding
ENSGALG00000001773	RFX2	protein_coding
ENSGALG00000001749	ACSBG2	protein_coding
ENSGALG00000000378	SLC25A37	protein_coding
ENSGALG00000000390	ENTPD4	protein_coding
ENSGALG00000000402	LOXL2	protein_coding
ENSGALG00000000775	CTSS	protein_coding
ENSGALG00000028147	CTSK	protein_coding
ENSGALG00000000751	ARNT	protein_coding
ENSGALG00000024051	SETDB1	protein_coding
ENSGALG00000025781	CERS2L2	protein_coding
ENSGALG00000025697		snRNA
ENSGALG00000025889		misc_RNA
ENSGALG00000026407		misc_RNA
ENSGALG00000029125		misc_RNA
ENSGALG00000026453		misc_RNA
ENSGALG00000028863		protein_coding
ENSGALG00000022857		protein_coding
ENSGALG00000027781		misc_RNA
ENSGALG00000022738		protein_coding
ENSGALG00000028591		miRNA
ENSGALG00000023460		protein_coding
ENSGALG00000008912		protein_coding
ENSGALG00000019657		protein_coding
ENSGALG00000009407		protein_coding
ENSGALG00000010722		protein_coding
ENSGALG00000019648		protein_coding
ENSGALG00000003796		protein_coding
ENSGALG00000026247		misc_RNA
ENSGALG00000027925		protein_coding
ENSGALG00000022622		protein_coding
ENSGALG00000028908		protein_coding
ENSGALG00000026989		protein_coding
ENSGALG00000025834		misc_RNA
ENSGALG00000028792		miRNA
ENSGALG00000026371		protein_coding
ENSGALG00000026036		miRNA
ENSGALG00000012391		protein_coding
ENSGALG00000012950		protein_coding
ENSGALG00000022942		protein_coding
ENSGALG00000028206		miRNA
ENSGALG00000013430		protein_coding
ENSGALG00000017913		snRNA
ENSGALG00000013872		protein_coding
ENSGALG00000028656		miRNA
ENSGALG00000022810		protein_coding
ENSGALG00000016393		protein_coding
ENSGALG00000016161		protein_coding
ENSGALG00000026475		protein_coding
ENSGALG00000007855		protein_coding
ENSGALG00000025503		miRNA
ENSGALG00000025467		miRNA
ENSGALG00000026533		protein_coding
ENSGALG00000016493		protein_coding
ENSGALG00000020326		protein_coding
ENSGALG00000026278		protein_coding
ENSGALG00000028681		protein_coding
ENSGALG00000004169		protein_coding
ENSGALG00000028333		protein_coding
ENSGALG00000026176		protein_coding
ENSGALG00000028116		protein_coding
ENSGALG00000026970		protein_coding
ENSGALG00000004243		protein_coding
ENSGALG00000004223		protein_coding
ENSGALG00000012162		protein_coding
ENSGALG00000012115		protein_coding
ENSGALG00000028103		misc_RNA
ENSGALG00000006740		protein_coding
ENSGALG00000027255		protein_coding
ENSGALG00000026005		protein_coding
ENSGALG00000028897		protein_coding
ENSGALG00000011449		protein_coding
ENSGALG00000023905		protein_coding
ENSGALG00000027353		protein_coding
ENSGALG00000027084		miRNA
ENSGALG00000028389		protein_coding
ENSGALG00000020884		protein_coding
ENSGALG00000005344		protein_coding
ENSGALG00000028592		protein_coding
ENSGALG00000029114		protein_coding
ENSGALG00000025183		miRNA
ENSGALG00000005482		protein_coding
ENSGALG00000021872		protein_coding
ENSGALG00000017875		snoRNA
ENSGALG00000017876		snoRNA
ENSGALG00000029084		protein_coding
ENSGALG00000003025		protein_coding
ENSGALG00000009458		protein_coding
ENSGALG00000026663		protein_coding
ENSGALG00000023738		protein_coding
ENSGALG00000023731		protein_coding
ENSGALG00000005010		protein_coding
ENSGALG00000027424		misc_RNA
ENSGALG00000023557		protein_coding
ENSGALG00000028777		misc_RNA
ENSGALG00000026717		protein_coding
ENSGALG00000027037		miRNA
ENSGALG00000026084		protein_coding
ENSGALG00000026845		protein_coding
ENSGALG00000000629		protein_coding
ENSGALG00000026161		protein_coding
