# Supplementary material for: Identifying Candidate Genes for Hypoxia Adaptation of Tibet Chicken Embryos by Selection Signature Analyses and RNA Sequencing
Source: Genes (Basel). 2020 Jul 20;11(7):823. doi: 10.3390/genes11070823 (PMC7397227; doi:10.3390/genes11070823)
Supplement: Supplementary file 1 [file genes-11-00823-s001.zip › Supplementary_files/Table S3.xlsx]

## Sheet: Sheet1
Candidate genes identified by both XPEHH test and Fst test
Gene_id	Gene_name	Gene_biotype
ENSGALG00000009759	SLC16A7	protein_coding
ENSGALG00000011002	LRRIQ1	protein_coding
ENSGALG00000027213	ALX1	protein_coding
ENSGALG00000017291	FAR2	protein_coding
ENSGALG00000015770	APP	protein_coding
ENSGALG00000016511	ADGRG2	protein_coding
ENSGALG00000016518	PHKA2	protein_coding
ENSGALG00000016681	DHRSX	protein_coding
ENSGALG00000026677	F10	protein_coding
ENSGALG00000016833	F7	protein_coding
ENSGALG00000016834	MCF2L	protein_coding
ENSGALG00000017132	XPO4	protein_coding
ENSGALG00000017133	EEF1AKMT1	protein_coding
ENSGALG00000017134	IFT88	protein_coding
ENSGALG00000006112	SCN5A	protein_coding
ENSGALG00000006314	DPP6	protein_coding
ENSGALG00000006336	PAXIP1	protein_coding
ENSGALG00000008602	SLC39A12	protein_coding
ENSGALG00000010794	MEOX2	protein_coding
ENSGALG00000027900	5S_rRNA	rRNA
ENSGALG00000028702	EVX1	protein_coding
ENSGALG00000012389	CNTNAP2	protein_coding
ENSGALG00000015157	TRAPPC8	protein_coding
ENSGALG00000016111	CSMD3	protein_coding
ENSGALG00000025500	MIR1770	miRNA
ENSGALG00000012256	UTRN	protein_coding
ENSGALG00000025231	MIR1734	miRNA
ENSGALG00000013826	ABRACL	protein_coding
ENSGALG00000013829	REPS1	protein_coding
ENSGALG00000014825	SOGA3	protein_coding
ENSGALG00000014827	KIAA0408	protein_coding
ENSGALG00000014844	NKAIN2	protein_coding
ENSGALG00000015596	MAP3K7	protein_coding
ENSGALG00000010061	LRBA	protein_coding
ENSGALG00000010392	CCSER1	protein_coding
ENSGALG00000014425	NCAPG	protein_coding
ENSGALG00000029022	NPAS3	protein_coding
ENSGALG00000002594	TFPI	protein_coding
ENSGALG00000002632	CALCRL	protein_coding
ENSGALG00000003126	ERBB4	protein_coding
ENSGALG00000003135	ANK3	protein_coding
ENSGALG00000002192	PTPRC	protein_coding
ENSGALG00000005922	RPL5	protein_coding
ENSGALG00000005935	EVI5	protein_coding
ENSGALG00000005940	GFI1	protein_coding
ENSGALG00000021092	SLC19A3	protein_coding
ENSGALG00000003003	CCL20	protein_coding
ENSGALG00000002992	DAW1	protein_coding
ENSGALG00000002374	SLC9A9	protein_coding
ENSGALG00000020626	C3ORF55	protein_coding
ENSGALG00000004304	TCF12	protein_coding
ENSGALG00000007332	PRICKLE2	protein_coding
ENSGALG00000007392	ADAMTS9	protein_coding
ENSGALG00000000774	TLR21	protein_coding
ENSGALG00000000874	NDRG4	protein_coding
ENSGALG00000000880	GINS3	protein_coding
ENSGALG00000003663	RBL2	protein_coding
ENSGALG00000003719	CHD9	protein_coding
ENSGALG00000005319	CDH8	protein_coding
ENSGALG00000004224	MAD1L1	protein_coding
ENSGALG00000004238	FTSJ2	protein_coding
ENSGALG00000004245	NUDT1	protein_coding
ENSGALG00000004255	SNX8	protein_coding
ENSGALG00000007291	C16orf72	protein_coding
ENSGALG00000008456	CACNA1B	protein_coding
ENSGALG00000027641	DUSP14	protein_coding
ENSGALG00000005468	SYNRG	protein_coding
ENSGALG00000005693	NOS2	protein_coding
ENSGALG00000000621	KANK3	protein_coding
ENSGALG00000024398	RPS28	protein_coding
ENSGALG00000021688	CD320	protein_coding
ENSGALG00000028044	ADMP	protein_coding
ENSGALG00000026036		miRNA
ENSGALG00000012391		protein_coding
ENSGALG00000016161		protein_coding
ENSGALG00000025467		miRNA
ENSGALG00000028333		protein_coding
ENSGALG00000028116		protein_coding
ENSGALG00000003025		protein_coding
ENSGALG00000023731		protein_coding
ENSGALG00000027424		misc_RNA
ENSGALG00000023557		protein_coding
ENSGALG00000028777		misc_RNA
ENSGALG00000026845		protein_coding
ENSGALG00000000629		protein_coding
ENSGALG00000026161		protein_coding
