# Supplementary material for: Identifying Candidate Genes for Hypoxia Adaptation of Tibet Chicken Embryos by Selection Signature Analyses and RNA Sequencing
Source: Genes (Basel). 2020 Jul 20;11(7):823. doi: 10.3390/genes11070823 (PMC7397227; doi:10.3390/genes11070823)
Supplement: Supplementary file 1 [file genes-11-00823-s001.zip › Supplementary_files/Table S4.xlsx]

## Sheet: Sheet1
Differentially expressed known genes (DEKGs) between the embryonic livers of the Tibet chicken and the lowland chicken
Gene_id	Gene_name	Gene_biotype
ENSGALG00000000751	ARNT	protein_coding
ENSGALG00000000761	TSKU	protein_coding
ENSGALG00000000764	SSR2	protein_coding
ENSGALG00000000863	DYRK3	protein_coding
ENSGALG00000000978	CEP104	protein_coding
ENSGALG00000001283	SRRM1	protein_coding
ENSGALG00000001343	LAMB3	protein_coding
ENSGALG00000001371	HS3ST3A1	protein_coding
ENSGALG00000001550	RBM39	protein_coding
ENSGALG00000001606	INPP5B	protein_coding
ENSGALG00000001639	MTF1	protein_coding
ENSGALG00000001684	SEC14L1	protein_coding
ENSGALG00000002162	ACO1	protein_coding
ENSGALG00000002164	DDX59	protein_coding
ENSGALG00000002175	KIF14	protein_coding
ENSGALG00000002507	MBL2	protein_coding
ENSGALG00000002587	CRCP	protein_coding
ENSGALG00000002594	TFPI	protein_coding
ENSGALG00000002595	GPX4	protein_coding
ENSGALG00000002598	TPST1	protein_coding
ENSGALG00000002679	GLT1D1	protein_coding
ENSGALG00000002688	NME4	protein_coding
ENSGALG00000002846	NEURL1B	protein_coding
ENSGALG00000002868	RPL26L1	protein_coding
ENSGALG00000002942	JMJD1C	protein_coding
ENSGALG00000002954	MBTD1	protein_coding
ENSGALG00000003046	PSMA4	protein_coding
ENSGALG00000003063	HYKK	protein_coding
ENSGALG00000003135	ANK3	protein_coding
ENSGALG00000003172	SLC16A9	protein_coding
ENSGALG00000003254	BAG4	protein_coding
ENSGALG00000003304	CRTC1	protein_coding
ENSGALG00000003323	NECAB2	protein_coding
ENSGALG00000003357	FKBP8	protein_coding
ENSGALG00000003454	ZNF207	protein_coding
ENSGALG00000003693	MACF1	protein_coding
ENSGALG00000003812	UBE2F	protein_coding
ENSGALG00000003870	MED7	protein_coding
ENSGALG00000003876	TIMD4	protein_coding
ENSGALG00000003972	FAXDC2	protein_coding
ENSGALG00000004004	PHKB	protein_coding
ENSGALG00000004184	SPARC	protein_coding
ENSGALG00000004228	USP40	protein_coding
ENSGALG00000004247	MORN3	protein_coding
ENSGALG00000004285	HNF4A	protein_coding
ENSGALG00000004387	CCPG1	protein_coding
ENSGALG00000004483	AHSA2P	protein_coding
ENSGALG00000004587	RC3H1	protein_coding
ENSGALG00000004655	SMURF1	protein_coding
ENSGALG00000004670	ATRIP	protein_coding
ENSGALG00000004763	ALDH3A2	protein_coding
ENSGALG00000004901	CORO1C	protein_coding
ENSGALG00000004907	KCTD15	protein_coding
ENSGALG00000004981	TSEN2	protein_coding
ENSGALG00000004999	TAF7L	protein_coding
ENSGALG00000005034	ACAD9	protein_coding
ENSGALG00000005094	GRAP	protein_coding
ENSGALG00000005103	GDPD1	protein_coding
ENSGALG00000005195	OSBPL2	protein_coding
ENSGALG00000005647	ABCD3	protein_coding
ENSGALG00000005893	ZFAND4	protein_coding
ENSGALG00000005914	WASHC2C	protein_coding
ENSGALG00000005922	RPL5	protein_coding
ENSGALG00000005930	PLS3	protein_coding
ENSGALG00000005944	ZNF639	protein_coding
ENSGALG00000005966	SEC61A1	protein_coding
ENSGALG00000006057	CLK4	protein_coding
ENSGALG00000006113	ZNF326	protein_coding
ENSGALG00000006446	NAP1L4	protein_coding
ENSGALG00000006474	SKP1	protein_coding
ENSGALG00000006505	ZFAND6	protein_coding
ENSGALG00000006512	HSPA8	protein_coding
ENSGALG00000006596	SNRPD3	protein_coding
ENSGALG00000006598	SORL1	protein_coding
ENSGALG00000006627	UPB1	protein_coding
ENSGALG00000006704	VPS8	protein_coding
ENSGALG00000006833	ITIH2	protein_coding
ENSGALG00000006855	MELTF	protein_coding
ENSGALG00000007072	ACADS	protein_coding
ENSGALG00000007090	CPN1	protein_coding
ENSGALG00000007140	NRP1	protein_coding
ENSGALG00000007183	ERGIC2	protein_coding
ENSGALG00000007253	IL1RAP	protein_coding
ENSGALG00000007351	MTPAP	protein_coding
ENSGALG00000007396	TAOK3	protein_coding
ENSGALG00000007700	CTTN	protein_coding
ENSGALG00000007717	GCNT7	protein_coding
ENSGALG00000007999	MRPS7	protein_coding
ENSGALG00000008045	SLC9A8	protein_coding
ENSGALG00000008146	MORF4L1	protein_coding
ENSGALG00000008163	PSME4	protein_coding
ENSGALG00000008179	NT5C2	protein_coding
ENSGALG00000008201	FBXO21	protein_coding
ENSGALG00000008237	GRAMD2B	protein_coding
ENSGALG00000008332	F2	protein_coding
ENSGALG00000008491	XIAP	protein_coding
ENSGALG00000008520	EIF4G1	protein_coding
ENSGALG00000008795	GPAM	protein_coding
ENSGALG00000008818	IDH1	protein_coding
ENSGALG00000008840	ACSL5	protein_coding
ENSGALG00000008842	PIKFYVE	protein_coding
ENSGALG00000008930	B3GNT2	protein_coding
ENSGALG00000008931	COMMD1	protein_coding
ENSGALG00000008975	FAM3C	protein_coding
ENSGALG00000009031	SESTD1	protein_coding
ENSGALG00000009287	ATF2	protein_coding
ENSGALG00000009369	PRDX3	protein_coding
ENSGALG00000009491	RAD51B	protein_coding
ENSGALG00000009553	SMC4	protein_coding
ENSGALG00000009655	AADAT	protein_coding
ENSGALG00000009846	BBS5	protein_coding
ENSGALG00000010005	EPAS1	protein_coding
ENSGALG00000010104	DMAP1	protein_coding
ENSGALG00000010193	ZNF410	protein_coding
ENSGALG00000010286	DLST	protein_coding
ENSGALG00000010375	SLC30A2	protein_coding
ENSGALG00000010703	DGLUCY	protein_coding
ENSGALG00000010836	AHR	protein_coding
ENSGALG00000010978	ANGPTL3	protein_coding
ENSGALG00000011031	JAK1	protein_coding
ENSGALG00000011128	PSMD14	protein_coding
ENSGALG00000011153	LY75	protein_coding
ENSGALG00000011225	SLC25A47	protein_coding
ENSGALG00000011272	RAB5A	protein_coding
ENSGALG00000011289	NKIRAS1	protein_coding
ENSGALG00000011290	RPL15	protein_coding
ENSGALG00000011294	THRB	protein_coding
ENSGALG00000011305	SRSF11	protein_coding
ENSGALG00000011341	UNC93A	protein_coding
ENSGALG00000011350	NEGR1	protein_coding
ENSGALG00000011394	CYP2J21	protein_coding
ENSGALG00000011421	HAL	protein_coding
ENSGALG00000011651	ARL1	protein_coding
ENSGALG00000012041	ACTR10	protein_coding
ENSGALG00000012067	LMLN	protein_coding
ENSGALG00000012117	STEAP3	protein_coding
ENSGALG00000012126	CFI	protein_coding
ENSGALG00000012173	LGALS3	protein_coding
ENSGALG00000012264	TRMT10A	protein_coding
ENSGALG00000012308	MANBA	protein_coding
ENSGALG00000012418	KYNU	protein_coding
ENSGALG00000012421	ARHGAP15	protein_coding
ENSGALG00000012799	RREB1	protein_coding
ENSGALG00000012809	ECI2	protein_coding
ENSGALG00000013006	ROPN1L	protein_coding
ENSGALG00000013135	GALNT1	protein_coding
ENSGALG00000013165	FH	protein_coding
ENSGALG00000013427	SORBS2	protein_coding
ENSGALG00000013615	MTUS1	protein_coding
ENSGALG00000013647	TFB1M	protein_coding
ENSGALG00000013828	GALM	protein_coding
ENSGALG00000013971	SGK1	protein_coding
ENSGALG00000013980	SLC2A12	protein_coding
ENSGALG00000013993	VNN1	protein_coding
ENSGALG00000014331	FKBP4	protein_coding
ENSGALG00000014603	C1S	protein_coding
ENSGALG00000014647	RIT1	protein_coding
ENSGALG00000014659	C1R	protein_coding
ENSGALG00000014682	CAST	protein_coding
ENSGALG00000014708	GSTK1	protein_coding
ENSGALG00000014826	TTC33	protein_coding
ENSGALG00000015057	DDO	protein_coding
ENSGALG00000015090	PLIN2	protein_coding
ENSGALG00000015134	APOV1	protein_coding
ENSGALG00000015142	DSG2	protein_coding
ENSGALG00000015156	NMRK1	protein_coding
ENSGALG00000015225	BLZF1	protein_coding
ENSGALG00000015396	CD200	protein_coding
ENSGALG00000015537	MAN2B2	protein_coding
ENSGALG00000015702	PTGR1	protein_coding
ENSGALG00000015742	MRPL39	protein_coding
ENSGALG00000015808	SLC35A1	protein_coding
ENSGALG00000015880	HMGN3	protein_coding
ENSGALG00000016325	GSTA3	protein_coding
ENSGALG00000016328	GSTA2	protein_coding
ENSGALG00000016345	APOO	protein_coding
ENSGALG00000016459	LRATD1	protein_coding
ENSGALG00000016504	ITSN2	protein_coding
ENSGALG00000016669	AvBD2	protein_coding
ENSGALG00000016691	SLC25A6	protein_coding
ENSGALG00000016737	NIPA2	protein_coding
ENSGALG00000016781	MAP4K4	protein_coding
ENSGALG00000016832	PROZ	protein_coding
ENSGALG00000016870	TMTC4	protein_coding
ENSGALG00000017038	PROSER1	protein_coding
ENSGALG00000017046	POSTN	protein_coding
ENSGALG00000017362	HAVCR1	protein_coding
ENSGALG00000019768	ACSF2	protein_coding
ENSGALG00000020160	ADH6	protein_coding
ENSGALG00000020590	SGF29	protein_coding
ENSGALG00000023120	SULT1B1	protein_coding
ENSGALG00000023122	SULT1B	protein_coding
ENSGALG00000025386	gga-mir-1723	miRNA
ENSGALG00000025506	gga-mir-1744	miRNA
ENSGALG00000025977	GADD45A	protein_coding
ENSGALG00000026111	SAAL1	protein_coding
ENSGALG00000026227	gga-mir-6546	miRNA
ENSGALG00000026231	ARID3A	protein_coding
ENSGALG00000026401	FAM104A	protein_coding
ENSGALG00000026791	gga-mir-6690	miRNA
ENSGALG00000026957	SEMA4G	protein_coding
ENSGALG00000027126	BLCAP	protein_coding
ENSGALG00000027416	ROMO1	protein_coding
ENSGALG00000027874	CHAC1	protein_coding
ENSGALG00000029724	MTURN	protein_coding
ENSGALG00000030002	KRT18	protein_coding
ENSGALG00000030016	CTSB	protein_coding
ENSGALG00000030032	SLC4A10	protein_coding
ENSGALG00000030200	NFU1	protein_coding
ENSGALG00000030303	PPP1R3B	protein_coding
ENSGALG00000030542	SEMA6D	protein_coding
ENSGALG00000030614	ADH1C	protein_coding
ENSGALG00000030691	PPM1B	protein_coding
ENSGALG00000030705	TRABD	protein_coding
ENSGALG00000030812	CSNK1G1	protein_coding
ENSGALG00000031216	FLOT2	protein_coding
ENSGALG00000031243	ABCB8	protein_coding
ENSGALG00000031303	FAM234A	protein_coding
ENSGALG00000031348	SPPL2A	protein_coding
ENSGALG00000031551	ZDHHC9	protein_coding
ENSGALG00000031762	TMEM98	protein_coding
ENSGALG00000031932	AGPAT3	protein_coding
ENSGALG00000032231	C4	protein_coding
ENSGALG00000032502	HPS5	protein_coding
ENSGALG00000032702	ITGA3	protein_coding
ENSGALG00000033513	ELL	protein_coding
ENSGALG00000033989	SLC39A14	protein_coding
ENSGALG00000034187	SEPT8	protein_coding
ENSGALG00000034352	MRPL43	protein_coding
ENSGALG00000034501	ATP8B2	protein_coding
ENSGALG00000034630	PPIL1	protein_coding
ENSGALG00000034860	BCHE	protein_coding
ENSGALG00000035629	GRAMD1C	protein_coding
ENSGALG00000035699	MARCH6	protein_coding
ENSGALG00000035856	CD48	protein_coding
ENSGALG00000035903	FAM46A	protein_coding
ENSGALG00000036754	CHKA	protein_coding
ENSGALG00000036955	NEDD8	protein_coding
ENSGALG00000037301	ACVR1	protein_coding
ENSGALG00000037407	FAM118B	protein_coding
ENSGALG00000037739	STK25	protein_coding
ENSGALG00000038599	PMM1	protein_coding
ENSGALG00000038924	IDE	protein_coding
ENSGALG00000039347	UNC93B1	protein_coding
ENSGALG00000039865	HAX1	protein_coding
ENSGALG00000040161	C7orf25	protein_coding
ENSGALG00000040511	MTERF3	protein_coding
ENSGALG00000040741	DNM2	protein_coding
ENSGALG00000041353	TP53INP1	protein_coding
ENSGALG00000041471	TUBB	protein_coding
ENSGALG00000041494	GOLGB1	protein_coding
ENSGALG00000042122	LARP4	protein_coding
ENSGALG00000042422	GLI1	protein_coding
ENSGALG00000042858	FAM8A1	protein_coding
ENSGALG00000043307	HIBCH	protein_coding
ENSGALG00000043456	SMIM7	protein_coding
ENSGALG00000043541	SREK1	protein_coding
ENSGALG00000045352	EIF4B	protein_coding
ENSGALG00000046164	APBB1	protein_coding
ENSGALG00000046915	PPP1R12C	protein_coding
ENSGALG00000047807	DMBT1L	protein_coding
ENSGALG00000048325	GBP	protein_coding
ENSGALG00000049026	MAP2K7	protein_coding
ENSGALG00000049218	DYX1C1	protein_coding
ENSGALG00000049461	BG8	protein_coding
ENSGALG00000049626	KIFC1	pseudogene
ENSGALG00000050001	RNASEK	protein_coding
ENSGALG00000050173	TCEA3	protein_coding
ENSGALG00000051992	CYP2J23	protein_coding
ENSGALG00000052648	PRR14L	protein_coding
ENSGALG00000052676	CYP2J22	protein_coding
ENSGALG00000053682	MHCIY	protein_coding
ENSGALG00000053706	ATP5MPL	protein_coding
ENSGALG00000054336	CDC25B	protein_coding
ENSGALG00000054381	RF00016	snoRNA
ENSGALG00000054469	DISP1	protein_coding
ENSGALG00000054619	GAB2	protein_coding
ENSGALG00000054629	PDCD2L	protein_coding
ENSGALG00000000293		protein_coding
ENSGALG00000001091		protein_coding
ENSGALG00000003025		protein_coding
ENSGALG00000005014		protein_coding
ENSGALG00000007080		protein_coding
ENSGALG00000007575		protein_coding
ENSGALG00000007624		protein_coding
ENSGALG00000008040		protein_coding
ENSGALG00000010189		protein_coding
ENSGALG00000010302		protein_coding
ENSGALG00000010722		protein_coding
ENSGALG00000011812		protein_coding
ENSGALG00000012085		protein_coding
ENSGALG00000012847		protein_coding
ENSGALG00000013033		protein_coding
ENSGALG00000013101		protein_coding
ENSGALG00000013994		pseudogene
ENSGALG00000015271		protein_coding
ENSGALG00000015662		protein_coding
ENSGALG00000021451		protein_coding
ENSGALG00000024039		protein_coding
ENSGALG00000027645		protein_coding
ENSGALG00000027716		protein_coding
ENSGALG00000028551		protein_coding
ENSGALG00000030112		protein_coding
ENSGALG00000030139		protein_coding
ENSGALG00000031071		protein_coding
ENSGALG00000031260		protein_coding
ENSGALG00000033780		protein_coding
ENSGALG00000034288		protein_coding
ENSGALG00000034399		protein_coding
ENSGALG00000035332		lncRNA
ENSGALG00000035818		protein_coding
ENSGALG00000038189		protein_coding
ENSGALG00000038574		protein_coding
ENSGALG00000038652		protein_coding
ENSGALG00000039764		protein_coding
ENSGALG00000039780		pseudogene
ENSGALG00000039964		pseudogene
ENSGALG00000040101		protein_coding
ENSGALG00000040182		protein_coding
ENSGALG00000040371		protein_coding
ENSGALG00000041782		lncRNA
ENSGALG00000042073		protein_coding
ENSGALG00000042423		protein_coding
ENSGALG00000044733		protein_coding
ENSGALG00000046331		protein_coding
ENSGALG00000046360		protein_coding
ENSGALG00000046741		protein_coding
ENSGALG00000046794		protein_coding
ENSGALG00000046843		protein_coding
ENSGALG00000046929		lncRNA
ENSGALG00000047025		protein_coding
ENSGALG00000047119		protein_coding
ENSGALG00000047277		lncRNA
ENSGALG00000047461		protein_coding
ENSGALG00000047535		protein_coding
ENSGALG00000048022		protein_coding
ENSGALG00000048063		protein_coding
ENSGALG00000048343		protein_coding
ENSGALG00000048377		lncRNA
ENSGALG00000048455		lncRNA
ENSGALG00000048781		protein_coding
ENSGALG00000048814		protein_coding
ENSGALG00000048880		lncRNA
ENSGALG00000049111		lncRNA
ENSGALG00000049208		protein_coding
ENSGALG00000049254		protein_coding
ENSGALG00000049285		protein_coding
ENSGALG00000049444		protein_coding
ENSGALG00000049448		protein_coding
ENSGALG00000049574		lncRNA
ENSGALG00000049582		protein_coding
ENSGALG00000049603		lncRNA
ENSGALG00000049652		protein_coding
ENSGALG00000050026		pseudogene
ENSGALG00000050097		lncRNA
ENSGALG00000050131		protein_coding
ENSGALG00000050329		protein_coding
ENSGALG00000050548		protein_coding
ENSGALG00000050608		protein_coding
ENSGALG00000050667		lncRNA
ENSGALG00000050831		protein_coding
ENSGALG00000051271		lncRNA
ENSGALG00000051336		protein_coding
ENSGALG00000051522		protein_coding
ENSGALG00000051582		protein_coding
ENSGALG00000052029		lncRNA
ENSGALG00000052371		protein_coding
ENSGALG00000052847		lncRNA
ENSGALG00000052887		protein_coding
ENSGALG00000053002		protein_coding
ENSGALG00000053198		protein_coding
ENSGALG00000053343		protein_coding
ENSGALG00000053446		protein_coding
ENSGALG00000053678		lncRNA
ENSGALG00000053689		protein_coding
ENSGALG00000053923		lncRNA
ENSGALG00000054397		protein_coding
ENSGALG00000054424		protein_coding
ENSGALG00000054634		protein_coding
ENSGALG00000054802		protein_coding
ENSGALG00000054822		protein_coding
ENSGALG00000054856		protein_coding
ENSGALG00000054926		protein_coding
ENSGALG00000054981		protein_coding
