# Supplementary material for: Identifying Candidate Genes for Hypoxia Adaptation of Tibet Chicken Embryos by Selection Signature Analyses and RNA Sequencing
Source: Genes (Basel). 2020 Jul 20;11(7):823. doi: 10.3390/genes11070823 (PMC7397227; doi:10.3390/genes11070823)
Supplement: Supplementary file 1 [file genes-11-00823-s001.zip › Supplementary_files/Table S5.xlsx]

## Sheet: Sheet1
Differentially expressed known genes (DEKGs) between the embryonic hearts of the Tibet chicken and the lowland chicken
Gene_id	Gene_name	Gene_biotype
ENSGALG00000000094	ADIPOR1	protein_coding
ENSGALG00000000102	UBE2T	protein_coding
ENSGALG00000000158	MHCDMA	protein_coding
ENSGALG00000000162	DMB1	protein_coding
ENSGALG00000000436	RABIF	protein_coding
ENSGALG00000000751	ARNT	protein_coding
ENSGALG00000000843	DOT1L	protein_coding
ENSGALG00000001021	MYOCD	protein_coding
ENSGALG00000001067	TMEM57	protein_coding
ENSGALG00000001184	COQ9	protein_coding
ENSGALG00000001474	RAB14	protein_coding
ENSGALG00000001475	STMN1	protein_coding
ENSGALG00000001916	SLIT3	protein_coding
ENSGALG00000001977	LDB3	protein_coding
ENSGALG00000002028	GPRC5B	protein_coding
ENSGALG00000002066	NCOA4	protein_coding
ENSGALG00000002124	ZDHHC8	protein_coding
ENSGALG00000002125	TMOD1	protein_coding
ENSGALG00000002137	PGAM5	protein_coding
ENSGALG00000002189	SNX1	protein_coding
ENSGALG00000002288	LIG3	protein_coding
ENSGALG00000002313	SLC38A7	protein_coding
ENSGALG00000002321	GOT2	protein_coding
ENSGALG00000002485	PHKG1	protein_coding
ENSGALG00000002495	CHCHD2	protein_coding
ENSGALG00000002563	TPM4	protein_coding
ENSGALG00000002594	TFPI	protein_coding
ENSGALG00000002599	ARHGEF39	protein_coding
ENSGALG00000002632	CALCRL	protein_coding
ENSGALG00000002639	TRPC1	protein_coding
ENSGALG00000002845	CTNNA3	protein_coding
ENSGALG00000003079	MFF	protein_coding
ENSGALG00000003233	ASH2L	protein_coding
ENSGALG00000003520	POLG2	protein_coding
ENSGALG00000003682	ARL6IP4	protein_coding
ENSGALG00000003687	OGFOD2	protein_coding
ENSGALG00000003766	KIAA0100	protein_coding
ENSGALG00000003812	UBE2F	protein_coding
ENSGALG00000003815	RPN2	protein_coding
ENSGALG00000003816	NT5C1A	protein_coding
ENSGALG00000003923	COL6A3	protein_coding
ENSGALG00000003947	HNRNPH3	protein_coding
ENSGALG00000004004	PHKB	protein_coding
ENSGALG00000004044	CSRP3	protein_coding
ENSGALG00000004140	SH3BP4	protein_coding
ENSGALG00000004295	CPD	protein_coding
ENSGALG00000004319	NUDT13	protein_coding
ENSGALG00000004334	MYLK3	protein_coding
ENSGALG00000004364	ABR	protein_coding
ENSGALG00000004369	PYGO1	protein_coding
ENSGALG00000004387	CCPG1	protein_coding
ENSGALG00000004474	PLEKHF1	protein_coding
ENSGALG00000004480	C11H19orf12	protein_coding
ENSGALG00000004496	TNIP1	protein_coding
ENSGALG00000004509	UBB	protein_coding
ENSGALG00000004622	SPOUT1	protein_coding
ENSGALG00000004834	COPS3	protein_coding
ENSGALG00000004871	RPS24	protein_coding
ENSGALG00000004901	CORO1C	protein_coding
ENSGALG00000005035	KAT6B	protein_coding
ENSGALG00000005169	FUT11	protein_coding
ENSGALG00000005369	BTBD10	protein_coding
ENSGALG00000005425	OGT	protein_coding
ENSGALG00000005475	RHOGL	protein_coding
ENSGALG00000005493	ITGB1BP2	protein_coding
ENSGALG00000005507	NONO	protein_coding
ENSGALG00000005550	ST6GAL1	protein_coding
ENSGALG00000005675	PTTG1IP	protein_coding
ENSGALG00000005834	PAFAH1B1	protein_coding
ENSGALG00000005914	WASHC2C	protein_coding
ENSGALG00000006043	RBBP6	protein_coding
ENSGALG00000006096	RPS13	protein_coding
ENSGALG00000006121	PIK3C2A	protein_coding
ENSGALG00000006457	RBMX	protein_coding
ENSGALG00000006599	ZMYND11	protein_coding
ENSGALG00000006672	LARP4B	protein_coding
ENSGALG00000006757	XYLT1	protein_coding
ENSGALG00000007040	ACAP2	protein_coding
ENSGALG00000007101	ZPR1	protein_coding
ENSGALG00000007140	NRP1	protein_coding
ENSGALG00000007153	DYL1	protein_coding
ENSGALG00000007330	CTNND1	protein_coding
ENSGALG00000007357	BCL6	protein_coding
ENSGALG00000007528	TCERG1	protein_coding
ENSGALG00000007658	ARMH3	protein_coding
ENSGALG00000007820	BTRC	protein_coding
ENSGALG00000007843	ATRX	protein_coding
ENSGALG00000007970	PIAS1	protein_coding
ENSGALG00000008074	AMMECR1	protein_coding
ENSGALG00000008497	SLC38A2	protein_coding
ENSGALG00000008523	XPNPEP1	protein_coding
ENSGALG00000008818	IDH1	protein_coding
ENSGALG00000008939	FUBP1	protein_coding
ENSGALG00000009048	ABLIM1	protein_coding
ENSGALG00000009081	ZNF106	protein_coding
ENSGALG00000009303	ENAH	protein_coding
ENSGALG00000009307	FAM204A	protein_coding
ENSGALG00000009670	SGCE	protein_coding
ENSGALG00000009680	PAQR7	protein_coding
ENSGALG00000009689	PON2	protein_coding
ENSGALG00000009690	CENPF	protein_coding
ENSGALG00000009738	CTBP2	protein_coding
ENSGALG00000009774	ELF2	protein_coding
ENSGALG00000009788	SMYD2	protein_coding
ENSGALG00000009825	SRGAP1	protein_coding
ENSGALG00000010053	PTPRF	protein_coding
ENSGALG00000010077	RPS3A	protein_coding
ENSGALG00000010083	ST3GAL3	protein_coding
ENSGALG00000010164	SMARCA2	protein_coding
ENSGALG00000010490	DPYSL4	protein_coding
ENSGALG00000010812	RYR2	protein_coding
ENSGALG00000010826	PRKAA2	protein_coding
ENSGALG00000010903	RASGEF1B	protein_coding
ENSGALG00000010909	PRKG2	protein_coding
ENSGALG00000010925	FAM126A	protein_coding
ENSGALG00000011266	PPM1K	protein_coding
ENSGALG00000011329	AFDN	protein_coding
ENSGALG00000011330	DYNC1H1	protein_coding
ENSGALG00000011456	CDK17	protein_coding
ENSGALG00000011548	PPP1R13B	protein_coding
ENSGALG00000011645	CLASP1	protein_coding
ENSGALG00000011811	SYNE2	protein_coding
ENSGALG00000011921	DHRS7	protein_coding
ENSGALG00000011922	PCNX4	protein_coding
ENSGALG00000012178	PDGFB	protein_coding
ENSGALG00000012232	DNAAF2	protein_coding
ENSGALG00000012237	POLE2	protein_coding
ENSGALG00000012256	UTRN	protein_coding
ENSGALG00000012468	PRPF39	protein_coding
ENSGALG00000012662	NUAK1	protein_coding
ENSGALG00000012798	SSR1	protein_coding
ENSGALG00000012992	WNK1	protein_coding
ENSGALG00000013006	ROPN1L	protein_coding
ENSGALG00000013244	ABCC9	protein_coding
ENSGALG00000013427	SORBS2	protein_coding
ENSGALG00000013602	PCM1	protein_coding
ENSGALG00000013626	GMNN	protein_coding
ENSGALG00000013733	GTF2H5	protein_coding
ENSGALG00000013869	IL20RA	protein_coding
ENSGALG00000014067	SGTA	protein_coding
ENSGALG00000014194	SAMM50	protein_coding
ENSGALG00000014201	PARVB	protein_coding
ENSGALG00000014276	CIR1	protein_coding
ENSGALG00000014286	PDS5A	protein_coding
ENSGALG00000014331	FKBP4	protein_coding
ENSGALG00000014346	TSPAN9	protein_coding
ENSGALG00000014378	ANAPC4	protein_coding
ENSGALG00000014387	MRPL10	protein_coding
ENSGALG00000014701	RAP1GAP1	protein_coding
ENSGALG00000015115	MAMDC2	protein_coding
ENSGALG00000015252	ST3GAL6	protein_coding
ENSGALG00000015264	PPIP5K2	protein_coding
ENSGALG00000015546	TBC1D14	protein_coding
ENSGALG00000015548	RNF20	protein_coding
ENSGALG00000015681	NRIP1	protein_coding
ENSGALG00000015779	PM20D2	protein_coding
ENSGALG00000015787	RNGTT	protein_coding
ENSGALG00000016567	EPHX2	protein_coding
ENSGALG00000017036	LHFPL6	protein_coding
ENSGALG00000017320	RAB6A	protein_coding
ENSGALG00000017329	FCHSD2	protein_coding
ENSGALG00000017363	C11H16ORF87	protein_coding
ENSGALG00000019794	MSTO1	protein_coding
ENSGALG00000019796	DAP3	protein_coding
ENSGALG00000020582	SLC39A3	protein_coding
ENSGALG00000021473	FAM192A	protein_coding
ENSGALG00000021972	PLIN4	protein_coding
ENSGALG00000023189	UMAD1	protein_coding
ENSGALG00000025674	RF01186	snoRNA
ENSGALG00000025882	BUD13	protein_coding
ENSGALG00000025977	GADD45A	protein_coding
ENSGALG00000027068	HDGFL2	protein_coding
ENSGALG00000027262	CAB39	protein_coding
ENSGALG00000027375	NR2C2AP	protein_coding
ENSGALG00000027416	ROMO1	protein_coding
ENSGALG00000027583	PLN	protein_coding
ENSGALG00000027949	RF00439	snoRNA
ENSGALG00000028316	RF00439	snoRNA
ENSGALG00000028331	gga-mir-6573	miRNA
ENSGALG00000028809	CHCHD1	protein_coding
ENSGALG00000028851	RAB8A	protein_coding
ENSGALG00000029319	UQCRB	protein_coding
ENSGALG00000030002	KRT18	protein_coding
ENSGALG00000030051	TOP3B	protein_coding
ENSGALG00000030164	ECH1	protein_coding
ENSGALG00000030530	HAND2	protein_coding
ENSGALG00000030985	MYH7B	protein_coding
ENSGALG00000031160	GRSF1	protein_coding
ENSGALG00000031284	PTPRM	protein_coding
ENSGALG00000031348	SPPL2A	protein_coding
ENSGALG00000031448	MAPK6	protein_coding
ENSGALG00000031906	FAM83C	protein_coding
ENSGALG00000032215	ULK3	pseudogene
ENSGALG00000032220	ELN	protein_coding
ENSGALG00000032247	ATP1A1	protein_coding
ENSGALG00000032366	MEF2A	protein_coding
ENSGALG00000033102	LRRFIP2	protein_coding
ENSGALG00000033232	LMAN2	protein_coding
ENSGALG00000033609	NACA	protein_coding
ENSGALG00000033932	BF1	protein_coding
ENSGALG00000033953	SHROOM4	protein_coding
ENSGALG00000034179	SLC12A4	protein_coding
ENSGALG00000034575	MRI1	protein_coding
ENSGALG00000034773	TOGARAM1	protein_coding
ENSGALG00000035699	MARCH6	protein_coding
ENSGALG00000035903	FAM46A	protein_coding
ENSGALG00000035919	EPN2	protein_coding
ENSGALG00000036301	KIAA0895	protein_coding
ENSGALG00000036798	COL4A1	protein_coding
ENSGALG00000036837	PTGES3	protein_coding
ENSGALG00000036847	PLAC9	protein_coding
ENSGALG00000036901	TSPAN18	protein_coding
ENSGALG00000036932	SPEN	protein_coding
ENSGALG00000036949	ASAP3	protein_coding
ENSGALG00000037238	PCCB	protein_coding
ENSGALG00000037332	IGFBP7	protein_coding
ENSGALG00000037426	DYM	protein_coding
ENSGALG00000037595	USF1	protein_coding
ENSGALG00000037709	SDF2	protein_coding
ENSGALG00000037712	FCHO1	protein_coding
ENSGALG00000037811	NRSN1	protein_coding
ENSGALG00000038393	DMB2	protein_coding
ENSGALG00000038627	FBXO38	protein_coding
ENSGALG00000038776	SYDE2	protein_coding
ENSGALG00000038801	ATP5F1B	protein_coding
ENSGALG00000038884	SRL	protein_coding
ENSGALG00000039013	EXT1	protein_coding
ENSGALG00000039121	PPM1F	protein_coding
ENSGALG00000039448	NCAPD2	protein_coding
ENSGALG00000039615	MSN	protein_coding
ENSGALG00000039710	HDAC7	protein_coding
ENSGALG00000039775	SHC1	protein_coding
ENSGALG00000039786	FGFR1	protein_coding
ENSGALG00000040068	HSD17B10	protein_coding
ENSGALG00000040194	RF01684	sRNA
ENSGALG00000040480	NSMCE3	protein_coding
ENSGALG00000040511	MTERF3	protein_coding
ENSGALG00000041013	TNS1	protein_coding
ENSGALG00000041266	CNN1	protein_coding
ENSGALG00000041556	GPATCH8	protein_coding
ENSGALG00000041923	ESPL1	protein_coding
ENSGALG00000042213	AP1B1	protein_coding
ENSGALG00000042259	DOCK1	protein_coding
ENSGALG00000042552	TJP1	protein_coding
ENSGALG00000042598	PUM1	protein_coding
ENSGALG00000043373	ARVCF	protein_coding
ENSGALG00000044705	TIMM50	protein_coding
ENSGALG00000046125	PECAM1	protein_coding
ENSGALG00000046616	CHGB	protein_coding
ENSGALG00000046823	SNX22	protein_coding
ENSGALG00000047359	MAF1	protein_coding
ENSGALG00000047498	HNRNPUL1	protein_coding
ENSGALG00000047594	RF00004	snRNA
ENSGALG00000047963	MECP2	protein_coding
ENSGALG00000048409	TXNIP	protein_coding
ENSGALG00000048712	RNF115	protein_coding
ENSGALG00000049026	MAP2K7	protein_coding
ENSGALG00000049119	ZNF638	protein_coding
ENSGALG00000049137	SHLD1	protein_coding
ENSGALG00000049218	DYX1C1	protein_coding
ENSGALG00000049898	gga-mir-12288	miRNA
ENSGALG00000050001	RNASEK	protein_coding
ENSGALG00000050256	TRPT1	protein_coding
ENSGALG00000050267	CALU	protein_coding
ENSGALG00000050315	CLC2DL3	protein_coding
ENSGALG00000050532	B3GNT3	protein_coding
ENSGALG00000050763	PBXIP1	protein_coding
ENSGALG00000051065	PYGO2	protein_coding
ENSGALG00000051187	CCDC130	protein_coding
ENSGALG00000052641	PLD6	protein_coding
ENSGALG00000054723	AMOTL2	protein_coding
ENSGALG00000000560		protein_coding
ENSGALG00000002012		protein_coding
ENSGALG00000002099		protein_coding
ENSGALG00000003134		protein_coding
ENSGALG00000003595		protein_coding
ENSGALG00000004489		protein_coding
ENSGALG00000004604		protein_coding
ENSGALG00000004816		protein_coding
ENSGALG00000005156		protein_coding
ENSGALG00000005181		protein_coding
ENSGALG00000005298		protein_coding
ENSGALG00000005464		protein_coding
ENSGALG00000007381		protein_coding
ENSGALG00000009075		protein_coding
ENSGALG00000011579		protein_coding
ENSGALG00000013430		protein_coding
ENSGALG00000019568		lncRNA
ENSGALG00000020322		protein_coding
ENSGALG00000029381		protein_coding
ENSGALG00000029540		protein_coding
ENSGALG00000030112		protein_coding
ENSGALG00000030245		protein_coding
ENSGALG00000032149		protein_coding
ENSGALG00000032428		protein_coding
ENSGALG00000035116		protein_coding
ENSGALG00000035117		lncRNA
ENSGALG00000035237		protein_coding
ENSGALG00000036783		protein_coding
ENSGALG00000041512		protein_coding
ENSGALG00000042073		protein_coding
ENSGALG00000042129		protein_coding
ENSGALG00000042589		protein_coding
ENSGALG00000042810		protein_coding
ENSGALG00000043074		protein_coding
ENSGALG00000043198		protein_coding
ENSGALG00000043929		protein_coding
ENSGALG00000045540		protein_coding
ENSGALG00000045584		protein_coding
ENSGALG00000046293		lncRNA
ENSGALG00000046353		protein_coding
ENSGALG00000046828		protein_coding
ENSGALG00000046971		lncRNA
ENSGALG00000047176		protein_coding
ENSGALG00000047235		protein_coding
ENSGALG00000047434		protein_coding
ENSGALG00000047461		protein_coding
ENSGALG00000047535		protein_coding
ENSGALG00000047627		protein_coding
ENSGALG00000047676		lncRNA
ENSGALG00000048571		lncRNA
ENSGALG00000048771		protein_coding
ENSGALG00000048802		protein_coding
ENSGALG00000048814		protein_coding
ENSGALG00000048880		lncRNA
ENSGALG00000048899		protein_coding
ENSGALG00000049085		lncRNA
ENSGALG00000049444		protein_coding
ENSGALG00000049564		lncRNA
ENSGALG00000050176		protein_coding
ENSGALG00000050205		protein_coding
ENSGALG00000050229		protein_coding
ENSGALG00000050548		protein_coding
ENSGALG00000050884		lncRNA
ENSGALG00000051148		protein_coding
ENSGALG00000051152		protein_coding
ENSGALG00000051297		protein_coding
ENSGALG00000051652		protein_coding
ENSGALG00000051677		protein_coding
ENSGALG00000051765		protein_coding
ENSGALG00000051830		lncRNA
ENSGALG00000052208		protein_coding
ENSGALG00000052302		protein_coding
ENSGALG00000052354		protein_coding
ENSGALG00000052976		protein_coding
ENSGALG00000053167		lncRNA
ENSGALG00000053336		lncRNA
ENSGALG00000053885		protein_coding
ENSGALG00000054424		protein_coding
ENSGALG00000054600		protein_coding
ENSGALG00000054634		protein_coding
ENSGALG00000055069		protein_coding
ENSGALG00000055106		lncRNA
