# Supplementary material for: Identifying Candidate Genes for Hypoxia Adaptation of Tibet Chicken Embryos by Selection Signature Analyses and RNA Sequencing
Source: Genes (Basel). 2020 Jul 20;11(7):823. doi: 10.3390/genes11070823 (PMC7397227; doi:10.3390/genes11070823)
Supplement: Supplementary file 1 [file genes-11-00823-s001.zip › Supplementary_files/Table S6.xlsx]

## Sheet: Sheet1
Overlapping known different expression genes between livers and hearts of chicken embryos by RNA sequencing analyses
Gene_id	Gene_name	Gene_biotype
ENSGALG00000000751	ARNT	protein_coding
ENSGALG00000002594	TFPI	protein_coding
ENSGALG00000003812	UBE2F	protein_coding
ENSGALG00000004004	PHKB	protein_coding
ENSGALG00000004387	CCPG1	protein_coding
ENSGALG00000004901	CORO1C	protein_coding
ENSGALG00000005914	WASHC2C	protein_coding
ENSGALG00000007140	NRP1	protein_coding
ENSGALG00000008818	IDH1	protein_coding
ENSGALG00000013006	ROPN1L	protein_coding
ENSGALG00000013427	SORBS2	protein_coding
ENSGALG00000014331	FKBP4	protein_coding
ENSGALG00000025977	GADD45A	protein_coding
ENSGALG00000027416	ROMO1	protein_coding
ENSGALG00000030002	KRT18	protein_coding
ENSGALG00000031348	SPPL2A	protein_coding
ENSGALG00000035699	MARCH6	protein_coding
ENSGALG00000035903	FAM46A	protein_coding
ENSGALG00000040511	MTERF3	protein_coding
ENSGALG00000049026	MAP2K7	protein_coding
ENSGALG00000049218	DYX1C1	protein_coding
ENSGALG00000050001	RNASEK	protein_coding
ENSGALG00000030112		protein_coding
ENSGALG00000042073		protein_coding
ENSGALG00000047461		protein_coding
ENSGALG00000047535		protein_coding
ENSGALG00000048814		protein_coding
ENSGALG00000048880		lncRNA
ENSGALG00000049444		protein_coding
ENSGALG00000050548		protein_coding
ENSGALG00000054424		protein_coding
ENSGALG00000054634		protein_coding
