# Supplementary material for: Identifying Candidate Genes for Hypoxia Adaptation of Tibet Chicken Embryos by Selection Signature Analyses and RNA Sequencing
Source: Genes (Basel). 2020 Jul 20;11(7):823. doi: 10.3390/genes11070823 (PMC7397227; doi:10.3390/genes11070823)
Supplement: Supplementary file 1 [file genes-11-00823-s001.zip › Supplementary_files/Table S7.xlsx]

## Sheet: unknown genes
Differentially expressed unknown genes (DEUGs) between the Tibet chicken and the lowland chicken embryonic hearts and between their embryonic livers
CHROM	gene_id	start(bp)	end (bp)	Tissues in which the unknown gene was differentially expressed
1	MSTRG.1	19970	316782	heart,liver
1	MSTRG.2	180204	188315	heart,liver
1	MSTRG.3	210597	217667	heart,liver
1	MSTRG.4	31106674	31121733	heart
1	MSTRG.5	32724118	32731740	heart,liver
1	MSTRG.6	33560250	33701007	heart
1	MSTRG.7	45818425	45909387	heart
1	MSTRG.8	50720146	50738899	heart
1	MSTRG.9	53932963	53980944	heart
1	MSTRG.10	60431235	60531813	heart
1	MSTRG.11	66872470	66947961	heart
1	MSTRG.12	69091129	69109302	heart
1	MSTRG.13	69116055	69175040	heart
1	MSTRG.14	75052843	75199167	heart
1	MSTRG.15	77587505	77611310	heart
1	MSTRG.16	78362972	78418997	heart
1	MSTRG.17	81026584	81054213	heart
1	MSTRG.18	85326754	85382606	heart
1	MSTRG.19	99693928	99764877	heart
1	MSTRG.20	106735253	106775741	heart
1	MSTRG.21	131935014	131935398	heart
1	MSTRG.22	140136460	140249096	heart
1	MSTRG.23	172287601	172427317	heart
1	MSTRG.24	196160221	196221131	heart
1	MSTRG.25	196494684	196623748	heart
10	MSTRG.26	1763961	1776678	heart
10	MSTRG.27	1963157	1963623	heart
10	MSTRG.28	2867506	2872682	heart
10	MSTRG.29	6473708	6629600	heart
10	MSTRG.30	9369420	9397799	heart
10	MSTRG.31	9883650	9883904	heart
10	MSTRG.32	17440107	17518770	heart
10	MSTRG.33	19513653	19574742	heart
11	MSTRG.34	569115	575366	heart
11	MSTRG.35	708886	719090	heart
11	MSTRG.36	1467769	1485136	heart
11	MSTRG.37	7505176	7578744	heart
11	MSTRG.38	7733918	7936449	heart
11	MSTRG.39	8369799	8376137	heart
11	MSTRG.40	8389330	8446981	heart
12	MSTRG.41	1453864	1646592	heart
12	MSTRG.42	1784995	1831123	heart
12	MSTRG.43	1834261	1835749	heart
12	MSTRG.44	1835873	1836331	heart
12	MSTRG.45	2111048	2115270	heart
13	MSTRG.46	4953827	5428939	heart
13	MSTRG.47	8903192	8927481	heart
13	MSTRG.48	10817553	10824827	heart
13	MSTRG.49	13751688	13762545	heart
13	MSTRG.50	18567042	18599813	heart
14	MSTRG.51	5122156	5153724	heart
14	MSTRG.52	5576295	5631053	heart
14	MSTRG.53	7172489	7204342	heart
14	MSTRG.54	8412741	8686419	heart
14	MSTRG.55	13054719	13078352	heart
14	MSTRG.56	15029907	15046202	heart
15	MSTRG.57	746739	782570	heart
15	MSTRG.58	1349085	1558416	heart
15	MSTRG.59	1614684	1720502	heart
15	MSTRG.60	5492846	5504323	heart
15	MSTRG.61	9563291	9565833	heart
15	MSTRG.62	11413717	11427301	heart
16	MSTRG.63	1974068	2072063	heart,liver
16	MSTRG.64	2056237	2084727	heart,liver
16	MSTRG.65	2082888	2131164	heart,
16	MSTRG.66	2565405	2605843	heart
16	MSTRG.67	2798256	2811471	heart,liver
17	MSTRG.68	5241069	5248226	heart
17	MSTRG.69	5651404	5665722	heart
17	MSTRG.70	8676966	8692183	heart
18	MSTRG.71	806288	1027990	heart
18	MSTRG.72	6838791	6885109	heart
19	MSTRG.73	942786	962580	heart
19	MSTRG.74	4651775	4667060	heart
19	MSTRG.75	5046563	5054448	heart
19	MSTRG.76	5795561	5802480	heart
19	MSTRG.77	5889742	5916257	heart
19	MSTRG.78	6396240	6418904	heart
19	MSTRG.79	6464720	6489619	heart
19	MSTRG.80	6732619	6734639	heart
19	MSTRG.81	9585283	9615085	heart
2	MSTRG.82	9877687	9980505	heart
2	MSTRG.83	10331386	10385211	heart
2	MSTRG.84	23647358	23677464	heart
2	MSTRG.85	23848738	23897016	heart
2	MSTRG.86	24794127	24862593	heart
2	MSTRG.87	30895603	30933264	heart
2	MSTRG.88	46711101	46736304	heart
2	MSTRG.89	48965351	49016527	heart
2	MSTRG.90	57938760	57945892	heart
2	MSTRG.91	64612832	64645870	heart,liver
2	MSTRG.92	69003711	69007070	heart
2	MSTRG.93	80837732	80847506	heart
2	MSTRG.94	84196702	84283192	heart
2	MSTRG.95	89090796	89118017	heart
2	MSTRG.96	98932396	99391959	heart
2	MSTRG.97	113279064	113386231	heart,liver
2	MSTRG.98	115276434	115279873	heart
2	MSTRG.99	115276962	115277040	heart
2	MSTRG.100	115277568	115277646	heart
2	MSTRG.101	130619090	130629152	heart
2	MSTRG.102	130662149	130679919	heart
2	MSTRG.103	131019858	131036379	heart
2	MSTRG.104	131036500	131040579	heart
2	MSTRG.105	131044072	131052971	heart
2	MSTRG.106	131048499	131048931	liver
2	MSTRG.107	135872687	136036840	heart
20	MSTRG.108	1334803	1358921	heart
20	MSTRG.109	2590965	2617428	heart
20	MSTRG.110	5019515	5049331	heart
21	MSTRG.111	4250594	4307305	heart
22	MSTRG.112	2571212	2578623	heart
22	MSTRG.113	2646153	2665889	heart
23	MSTRG.114	571346	641876	heart
23	MSTRG.115	2335897	2352260	heart
23	MSTRG.116	2520375	2536615	heart
23	MSTRG.117	3387729	3403325	heart
23	MSTRG.118	5643745	5652023	heart
23	MSTRG.119	6113694	6120476	heart
24	MSTRG.120	5101195	5133510	heart
25	MSTRG.121	11783	20251	heart
25	MSTRG.122	1422355	1436837	heart
25	MSTRG.123	1948674	1958413	heart
25	MSTRG.124	2647900	2651763	heart
25	MSTRG.125	2842337	2847519	heart
25	MSTRG.126	3003922	3020292	heart
25	MSTRG.127	3329544	3344000	heart
25	MSTRG.128	3601925	3614553	heart
26	MSTRG.129	522541	523876	heart
26	MSTRG.130	1099120	1112697	heart
26	MSTRG.131	1138600	1146926	heart
26	MSTRG.132	1638576	1647216	heart
26	MSTRG.133	5467592	5469322	heart,liver
26	MSTRG.134	5468460	5469299	heart,liver
26	MSTRG.135	5469424	5469875	heart,liver
27	MSTRG.136	3906259	3976990	heart
27	MSTRG.137	6528661	6537350	heart
28	MSTRG.138	1197427	1202670	heart,liver
28	MSTRG.139	2124862	2185378	heart
28	MSTRG.140	2628379	2639290	heart
28	MSTRG.141	2639957	2646045	heart
28	MSTRG.142	3346906	3361536	heart
28	MSTRG.143	3414427	3446600	heart
28	MSTRG.144	3665302	3669499	heart
28	MSTRG.145	4524693	4540968	heart
3	MSTRG.146	16929944	16997906	heart
3	MSTRG.147	17393583	17482423	heart
3	MSTRG.148	21085200	21149900	heart
3	MSTRG.149	21263484	21299282	heart
3	MSTRG.150	37257613	37618397	heart
3	MSTRG.151	42206649	42320937	heart,liver
3	MSTRG.152	46032734	46382066	heart
3	MSTRG.153	51964568	51972804	heart
3	MSTRG.154	54956242	54977415	heart
3	MSTRG.155	62981983	62996040	heart
3	MSTRG.156	75794689	75812617	heart
3	MSTRG.157	75847300	76033360	heart
3	MSTRG.158	105043160	105052107	heart
3	MSTRG.159	107324058	107328697	heart
30	MSTRG.160	356830	373003	heart
30	MSTRG.161	392257	395386	heart
30	MSTRG.162	553832	556659	heart
30	MSTRG.163	1400098	1410257	heart
31	MSTRG.164	3717629	3765081	heart
31	MSTRG.165	3982196	4370289	heart
32	MSTRG.166	88923	98496	heart
32	MSTRG.167	157355	161277	heart
32	MSTRG.168	288229	301786	heart
33	MSTRG.169	4875749	4879157	heart
33	MSTRG.170	5841094	5910234	heart
33	MSTRG.171	6239972	6269561	heart
33	MSTRG.172	6876344	6897635	heart
33	MSTRG.173	7233018	7246161	heart
4	MSTRG.174	136757	188180	heart
4	MSTRG.175	1850541	1858922	heart
4	MSTRG.176	2190133	2264371	heart
4	MSTRG.177	2268529	2283579	heart
4	MSTRG.178	4406186	4425195	heart
4	MSTRG.179	10955188	10974371	heart
4	MSTRG.180	12806276	12883876	heart
4	MSTRG.181	13620498	13692841	heart
4	MSTRG.182	20560945	20587959	heart
4	MSTRG.183	29203154	29232510	heart
4	MSTRG.184	33235392	33239654	heart
4	MSTRG.185	43349895	43386285	heart
4	MSTRG.186	45493922	45640014	heart
4	MSTRG.187	46991647	47009870	heart
4	MSTRG.188	49145118	49191511	heart
4	MSTRG.189	50078298	50085060	heart
4	MSTRG.190	62807001	62846502	heart
4	MSTRG.191	69081052	69153461	heart
4	MSTRG.192	73476263	73495834	heart
4	MSTRG.193	79859640	79925070	heart
4	MSTRG.194	91173719	91233877	heart
4	MSTRG.195	91239008	91253657	heart
5	MSTRG.196	602705	623867	heart
5	MSTRG.197	1920626	1930635	heart
5	MSTRG.198	5747048	5748966	heart
5	MSTRG.199	7794131	7820509	heart
5	MSTRG.200	11951870	12018064	heart
5	MSTRG.201	17193029	17220348	heart
5	MSTRG.202	17253818	17262138	heart
5	MSTRG.203	22312052	22418618	heart
5	MSTRG.204	25899967	25923816	heart
5	MSTRG.205	26392572	26395406	heart
5	MSTRG.206	49625571	49668134	heart
5	MSTRG.207	50685775	50750275	heart
5	MSTRG.208	51578016	51596048	heart
5	MSTRG.209	53230094	53406024	heart
5	MSTRG.210	54732745	54771454	heart
5	MSTRG.211	54772783	54787903	heart
5	MSTRG.212	57745679	57781126	heart
5	MSTRG.213	58949563	59000148	heart
6	MSTRG.214	985563	1244620	heart
6	MSTRG.215	3099018	3219443	heart
6	MSTRG.216	3310219	3332961	heart
6	MSTRG.217	3479797	3488573	heart
6	MSTRG.218	5866643	5876999	heart
6	MSTRG.219	7369213	7806023	heart
6	MSTRG.220	8762093	8783681	heart
6	MSTRG.221	11282256	11288883	heart
6	MSTRG.222	11899300	11907432	heart
6	MSTRG.223	13986141	14015668	heart
6	MSTRG.224	15828133	15923343	heart
6	MSTRG.225	16741476	16817432	heart
6	MSTRG.226	23504348	23610364	heart
6	MSTRG.227	23789423	23908311	heart
6	MSTRG.228	26634513	26665947	heart
6	MSTRG.229	28769090	28948158	heart
6	MSTRG.230	30590276	30606810	heart
6	MSTRG.231	33193972	33302802	heart
6	MSTRG.232	33851909	34127243	heart
7	MSTRG.233	961255	1186131	heart
7	MSTRG.234	4846406	4899769	heart
7	MSTRG.235	5794576	5827542	heart
7	MSTRG.236	16914151	16935075	heart
7	MSTRG.237	17346163	17429748	heart
7	MSTRG.238	22137902	22169276	heart
7	MSTRG.239	22599679	22649196	heart
7	MSTRG.240	26079260	26234801	heart
8	MSTRG.241	4638401	4672633	heart
8	MSTRG.242	10878822	10899306	heart
8	MSTRG.243	16703209	16728451	heart
8	MSTRG.244	19242861	19268566	heart
8	MSTRG.245	20162596	20505185	heart
8	MSTRG.246	20538514	20684008	heart
8	MSTRG.247	26110379	26132542	heart
8	MSTRG.248	29041285	29042872	heart
9	MSTRG.249	692632	726916	heart
9	MSTRG.250	721078	892124	heart
9	MSTRG.251	4625172	4642279	heart
9	MSTRG.252	5328489	5334339	heart
9	MSTRG.253	5411881	5444068	heart
9	MSTRG.254	5571758	5620770	heart
9	MSTRG.255	9588160	9610296	heart
9	MSTRG.256	10687801	10710242	heart
9	MSTRG.257	12850262	12909255	heart
9	MSTRG.258	14938197	14954459	heart
AADN05001396.1	MSTRG.259	14	2413	heart
KZ626833.1	MSTRG.260	183242	188433	heart
KZ626836.1	MSTRG.261	261483	271025	heart
KZ626837.1	MSTRG.262	1682771	1709684	heart,liver
KZ626839.1	MSTRG.263	3749	24124	heart
W	MSTRG.264	3568569	3596373	heart
Z	MSTRG.265	1086906	1234537	heart
Z	MSTRG.266	9280663	9296254	heart
Z	MSTRG.267	26326425	26436594	heart
Z	MSTRG.268	34893366	34958845	heart
Z	MSTRG.269	50056219	50109629	heart
Z	MSTRG.270	65282541	65332020	heart
Z	MSTRG.271	70994915	71015647	heart
Z	MSTRG.272	71286783	71289065	heart
1	MSTRG.273	56634844	56652590	liver
1	MSTRG.274	76276054	76319559	liver
1	MSTRG.275	85747761	85928953	liver
1	MSTRG.276	97210378	97252614	liver
1	MSTRG.277	99391481	99407927	liver
1	MSTRG.278	114074135	114077877	liver
1	MSTRG.279	195581673	195588424	liver
4	MSTRG.280	1617083	1622728	liver
5	MSTRG.281	18622009	18627659	liver
5	MSTRG.282	37381667	37387006	liver
5	MSTRG.283	37829095	37858354	liver
6	MSTRG.284	501442	518869	liver
6	MSTRG.285	5248391	5255857	liver
7	MSTRG.286	25477218	25492669	liver
7	MSTRG.287	33727145	33917358	liver
8	MSTRG.288	11814112	11870982	liver
9	MSTRG.289	9665922	9672242	liver
9	MSTRG.290	16321363	16324651	liver
9	MSTRG.291	23104838	23115100	liver
AADN05001176.1	MSTRG.292	1	2680	liver
KZ626837.1	MSTRG.293	1791735	1799829	liver
KZ626838.1	MSTRG.294	10536	36305	liver
KZ626838.1	MSTRG.295	49758	50062	liver
KZ626839.1	MSTRG.296	888053	889871	liver
11	MSTRG.297	1044286	1070877	liver
13	MSTRG.298	3111868	3131473	liver
13	MSTRG.299	17740178	17767399	liver
15	MSTRG.300	9401049	9409351	liver
15	MSTRG.301	11192649	11209492	liver
16	MSTRG.302	2273076	2277481	liver
16	MSTRG.303	2294722	2309096	liver
19	MSTRG.304	5482049	5487618	liver
2	MSTRG.305	4476205	4484659	liver
2	MSTRG.306	6468362	6479674	liver
2	MSTRG.307	26619818	26630325	liver
2	MSTRG.308	55554587	55577772	liver
2	MSTRG.309	56135940	56166222	liver
2	MSTRG.310	78356426	78367009	liver
2	MSTRG.311	106139254	106146311	liver
20	MSTRG.312	11230759	11273945	liver
24	MSTRG.313	5227593	5235272	liver
26	MSTRG.314	2605510	2611145	liver
26	MSTRG.315	5405002	5423953	liver
28	MSTRG.316	3270292	3274542	liver
28	MSTRG.317	3484749	3492779	liver
3	MSTRG.318	104466601	104471944	liver
30	MSTRG.319	198020	216591	liver
30	MSTRG.320	880852	901073	liver
31	MSTRG.321	4944497	4960499	liver
33	MSTRG.322	3044444	3046834	liver
33	MSTRG.323	4893146	4926729	liver
33	MSTRG.324	6052326	6052622	liver
33	MSTRG.325	6148821	6155931	liver
33	MSTRG.326	6988833	6992925	liver
33	MSTRG.327	7182348	7194744	liver
