# Supplementary material for: Identifying Candidate Genes for Hypoxia Adaptation of Tibet Chicken Embryos by Selection Signature Analyses and RNA Sequencing
Source: Genes (Basel). 2020 Jul 20;11(7):823. doi: 10.3390/genes11070823 (PMC7397227; doi:10.3390/genes11070823)
Supplement: Supplementary file 1 [file genes-11-00823-s001.zip › Supplementary_files/Table S8.xlsx]

## Sheet: Sheet1
Overlapping known genes between the results of identification of signatures of selection and RNA sequencing analysis
CHROM	gene_id	gene_name	signature selection method	tissue
1	ENSGALG00000009825	SRGAP1	fst	heart
1	ENSGALG00000014701	RAP1GAP1	xpehh	heart
1	ENSGALG00000014708	GSTK1	xpehh	liver
1	ENSGALG00000015134	APOV1	xpehh	liver
1	ENSGALG00000015662		fst	liver
1	ENSGALG00000015681	NRIP1	fst	heart
1	ENSGALG00000016781	MAP4K4	xpehh	liver
1	ENSGALG00000016832	PROZ	xpehh	liver
1	ENSGALG00000017046	POSTN	xpehh	liver
1	ENSGALG00000031932	AGPAT3	fst	liver
1	ENSGALG00000035629	GRAMD1C	xpehh	liver
1	ENSGALG00000054981		xpehh	liver
2	ENSGALG00000013430		fst	heart
2	ENSGALG00000006599	ZMYND11	xpehh	heart
2	ENSGALG00000010722		fst	liver
2	ENSGALG00000010836	AHR	fst	liver
2	ENSGALG00000011272	RAB5A	xpehh	liver
2	ENSGALG00000011294	THRB	fst	liver
2	ENSGALG00000015142	DSG2	xpehh	liver
3	ENSGALG00000004483	AHSA2P	fst	liver
3	ENSGALG00000012256	UTRN	fst,xpehh	heart
3	ENSGALG00000013869	IL20RA	xpehh	heart
3	ENSGALG00000015808	SLC35A1	xpehh	liver
3	ENSGALG00000030691	PPM1B	xpehh	liver
4	ENSGALG00000009075		xpehh	heart
4	ENSGALG00000012308	MANBA	xpehh	liver
4	ENSGALG00000013427	SORBS2	xpehh	liver,heart
4	ENSGALG00000013602	PCM1	xpehh	heart
4	ENSGALG00000037332	IGFBP7	xpehh	heart
4	ENSGALG00000039615	MSN	fst	heart
4	ENSGALG00000047277		xpehh	liver
5	ENSGALG00000009491	RAD51B	fst	liver
5	ENSGALG00000011225	SLC25A47	fst	liver
5	ENSGALG00000036754	CHKA	xpehh	liver
5	ENSGALG00000052029		fst	liver
6	ENSGALG00000047676		xpehh	heart
6	ENSGALG00000050884		xpehh	heart
6	ENSGALG00000002507	MBL2	xpehh	liver
6	ENSGALG00000002845	CTNNA3	fst	heart
6	ENSGALG00000003135	ANK3	fst,xpehh	liver
6	ENSGALG00000005893	ZFAND4	xpehh	liver
6	ENSGALG00000005914	WASHC2C	xpehh	liver,heart
6	ENSGALG00000007090	CPN1	xpehh	liver
6	ENSGALG00000008179	NT5C2	xpehh	liver
6	ENSGALG00000038924	IDE	fst	liver
7	ENSGALG00000002594	TFPI	fst,xpehh	heart
7	ENSGALG00000002632	CALCRL	fst,xpehh	heart
7	ENSGALG00000004228	USP40	fst	liver
7	ENSGALG00000014276	CIR1	xpehh	heart
7	ENSGALG00000041013	TNS1	xpehh	heart
8	ENSGALG00000051830		xpehh	heart
8	ENSGALG00000004587	RC3H1	xpehh	liver
8	ENSGALG00000005922	RPL5	fst,xpehh	liver
8	ENSGALG00000010053	PTPRF	xpehh	heart
8	ENSGALG00000010083	ST3GAL3	xpehh	heart
8	ENSGALG00000020590	SGF29	fst	liver
8	ENSGALG00000038776	SYDE2	xpehh	heart
9	ENSGALG00000003025		xpehh	liver
9	ENSGALG00000003079	MFF	xpehh	heart
9	ENSGALG00000005944	ZNF639	xpehh	liver
10	ENSGALG00000032366	MEF2A	xpehh	heart
11	ENSGALG00000021473	FAM192A	fst	heart
11	ENSGALG00000048343		fst	liver
11	ENSGALG00000050831		fst	liver
11	ENSGALG00000051582		fst	liver
11	ENSGALG00000054629	PDCD2L	fst	liver
11	ENSGALG00000054822		fst	liver
12	ENSGALG00000002099		xpehh	heart
13	ENSGALG00000001916	SLIT3	fst	heart
13	ENSGALG00000006474	SKP1	xpehh	liver
13	ENSGALG00000042423		xpehh	liver
13	ENSGALG00000049111		xpehh	liver
14	ENSGALG00000035919	EPN2	xpehh	heart
15	ENSGALG00000002124	ZDHHC8	xpehh	heart
15	ENSGALG00000002137	PGAM5	xpehh	heart
15	ENSGALG00000002679	GLT1D1	fst	liver
15	ENSGALG00000043373	ARVCF	xpehh	heart
18	ENSGALG00000001021	MYOCD	xpehh	heart
18	ENSGALG00000001684	SEC14L1	xpehh	liver
19	ENSGALG00000002587	CRCP	xpehh	liver
19	ENSGALG00000002598	TPST1	xpehh	liver
19	ENSGALG00000005834	PAFAH1B1	xpehh	heart
21	ENSGALG00000036932	SPEN	xpehh	heart
22	ENSGALG00000039786	FGFR1	xpehh	heart
23	ENSGALG00000001067	TMEM57	xpehh	heart
23	ENSGALG00000001283	SRRM1	xpehh	liver
23	ENSGALG00000003693	MACF1	xpehh	liver
23	ENSGALG00000042598	PUM1	xpehh	heart
25	ENSGALG00000000751	ARNT	fst	liver,heart

## Sheet: Sheet2
Overlapping known genes between the results of identification of signatures of selection and RNA sequencing analysis in livers
CHROM	gene_id	gene_name	signature selection method	tissue
1	ENSGALG00000014708	GSTK1	xpehh	liver
1	ENSGALG00000035629	GRAMD1C	xpehh	liver
1	ENSGALG00000015134	APOV1	xpehh	liver
1	ENSGALG00000015662		fst	liver
1	ENSGALG00000031932	AGPAT3	fst	liver
1	ENSGALG00000016781	MAP4K4	xpehh	liver
1	ENSGALG00000016832	PROZ	xpehh	liver
1	ENSGALG00000054981		xpehh	liver
1	ENSGALG00000017046	POSTN	xpehh	liver
2	ENSGALG00000010722		fst	liver
2	ENSGALG00000010836	AHR	fst	liver
2	ENSGALG00000011272	RAB5A	xpehh	liver
2	ENSGALG00000011294	THRB	fst	liver
2	ENSGALG00000015142	DSG2	xpehh	liver
3	ENSGALG00000004483	AHSA2P	fst	liver
3	ENSGALG00000030691	PPM1B	xpehh	liver
3	ENSGALG00000015808	SLC35A1	xpehh	liver
4	ENSGALG00000012308	MANBA	xpehh	liver
4	ENSGALG00000013427	SORBS2	xpehh	liver
4	ENSGALG00000047277		xpehh	liver
5	ENSGALG00000036754	CHKA	xpehh	liver
5	ENSGALG00000009491	RAD51B	fst	liver
5	ENSGALG00000052029		fst	liver
5	ENSGALG00000011225	SLC25A47	fst	liver
6	ENSGALG00000002507	MBL2	xpehh	liver
6	ENSGALG00000003135	ANK3	fst,xpehh	liver
6	ENSGALG00000005893	ZFAND4	xpehh	liver
6	ENSGALG00000005914	WASHC2C	xpehh	liver
6	ENSGALG00000038924	IDE	fst	liver
6	ENSGALG00000007090	CPN1	xpehh	liver
6	ENSGALG00000008179	NT5C2	xpehh	liver
7	ENSGALG00000004228	USP40	fst	liver
8	ENSGALG00000004587	RC3H1	xpehh	liver
8	ENSGALG00000005922	RPL5	fst,xpehh	liver
8	ENSGALG00000020590	SGF29	fst	liver
9	ENSGALG00000003025		xpehh	liver
9	ENSGALG00000005944	ZNF639	xpehh	liver
11	ENSGALG00000054629	PDCD2L	fst	liver
11	ENSGALG00000050831		fst	liver
11	ENSGALG00000048343		fst	liver
11	ENSGALG00000054822		fst	liver
11	ENSGALG00000051582		fst	liver
13	ENSGALG00000049111		xpehh	liver
13	ENSGALG00000042423		xpehh	liver
13	ENSGALG00000006474	SKP1	xpehh	liver
15	ENSGALG00000002679	GLT1D1	fst	liver
18	ENSGALG00000001684	SEC14L1	xpehh	liver
19	ENSGALG00000002587	CRCP	xpehh	liver
19	ENSGALG00000002598	TPST1	xpehh	liver
23	ENSGALG00000001283	SRRM1	xpehh	liver
23	ENSGALG00000003693	MACF1	xpehh	liver
25	ENSGALG00000000751	ARNT	fst	liver

## Sheet: Sheet3
Overlapping known genes between the results of identification of signatures of selection and RNA sequencing analysis in hearts
CHROM	gene_id	gene_name	signature selection method	tissue
1	ENSGALG00000014701	RAP1GAP1	xpehh	heart
1	ENSGALG00000015681	NRIP1	fst	heart
1	ENSGALG00000009825	SRGAP1	fst	heart
2	ENSGALG00000006599	ZMYND11	xpehh	heart
2	ENSGALG00000013430		fst	heart
3	ENSGALG00000012256	UTRN	fst,xpehh	heart
3	ENSGALG00000013869	IL20RA	xpehh	heart
4	ENSGALG00000039615	MSN	fst	heart
4	ENSGALG00000009075		xpehh	heart
4	ENSGALG00000037332	IGFBP7	xpehh	heart
4	ENSGALG00000013427	SORBS2	xpehh	heart
4	ENSGALG00000013602	PCM1	xpehh	heart
6	ENSGALG00000002845	CTNNA3	fst	heart
6	ENSGALG00000050884		xpehh	heart
6	ENSGALG00000047676		xpehh	heart
6	ENSGALG00000005914	WASHC2C	xpehh	heart
7	ENSGALG00000002594	TFPI	fst,xpehh	heart
7	ENSGALG00000002632	CALCRL	fst,xpehh	heart
7	ENSGALG00000014276	CIR1	xpehh	heart
7	ENSGALG00000041013	TNS1	xpehh	heart
8	ENSGALG00000038776	SYDE2	xpehh	heart
8	ENSGALG00000051830		xpehh	heart
8	ENSGALG00000010053	PTPRF	xpehh	heart
8	ENSGALG00000010083	ST3GAL3	xpehh	heart
9	ENSGALG00000003079	MFF	xpehh	heart
10	ENSGALG00000032366	MEF2A	xpehh	heart
11	ENSGALG00000021473	FAM192A	fst	heart
12	ENSGALG00000002099		xpehh	heart
13	ENSGALG00000001916	SLIT3	fst	heart
14	ENSGALG00000035919	EPN2	xpehh	heart
15	ENSGALG00000043373	ARVCF	xpehh	heart
15	ENSGALG00000002124	ZDHHC8	xpehh	heart
15	ENSGALG00000002137	PGAM5	xpehh	heart
18	ENSGALG00000001021	MYOCD	xpehh	heart
19	ENSGALG00000005834	PAFAH1B1	xpehh	heart
21	ENSGALG00000036932	SPEN	xpehh	heart
22	ENSGALG00000039786	FGFR1	xpehh	heart
23	ENSGALG00000042598	PUM1	xpehh	heart
23	ENSGALG00000001067	TMEM57	xpehh	heart
25	ENSGALG00000000751	ARNT	fst	heart
